# Supplementary material for: Tumour extracellular vesicle‐derived Complement Factor H promotes tumorigenesis and metastasis by inhibiting complement‐dependent cytotoxicity of tumour cells
Source: J Extracell Vesicles. 2020 Nov 28;10(1):e12031. doi: 10.1002/jev2.12031 (PMC7890557; doi:10.1002/jev2.12031)
Supplement: Supplementary file 2 — Supporting Information [file JEV2-10-e12031-s002.xlsx]

## Sheet: proteinGroups MIHA vs 97L
Protein IDs	Majority protein IDs	Peptide counts (all)	Peptide counts (razor+unique)	Peptide counts (unique)	Protein names	Gene names	Fasta headers	Number of proteins	Peptides	Razor + unique peptides	Unique peptides	Peptides 97t_1	Peptides 97t_2	Peptides 97t_3	Peptides 97t_J1_1	Peptides 97t_J1_2	Peptides 97t_J1_3	Peptides 97t_VC_1	Peptides 97t_VC_2	Peptides 97t_VC_3	Peptides BEL_1	Peptides BEL_2	Peptides BEL_3	Peptides MIHA_1	Peptides MIHA_2	Peptides MIHA_3	Razor + unique peptides 97t_1	Razor + unique peptides 97t_2	Razor + unique peptides 97t_3	Razor + unique peptides 97t_J1_1	Razor + unique peptides 97t_J1_2	Razor + unique peptides 97t_J1_3	Razor + unique peptides 97t_VC_1	Razor + unique peptides 97t_VC_2	Razor + unique peptides 97t_VC_3	Razor + unique peptides BEL_1	Razor + unique peptides BEL_2	Razor + unique peptides BEL_3	Razor + unique peptides MIHA_1	Razor + unique peptides MIHA_2	Razor + unique peptides MIHA_3	Unique peptides 97t_1	Unique peptides 97t_2	Unique peptides 97t_3	Unique peptides 97t_J1_1	Unique peptides 97t_J1_2	Unique peptides 97t_J1_3	Unique peptides 97t_VC_1	Unique peptides 97t_VC_2
Q5T985;A0A087WTE1;P19823;Q5T987	Q5T985;A0A087WTE1;P19823;Q5T987	8;8;8;4	4;4;4;3	4;4;4;3	Inter-alpha-trypsin inhibitor heavy chain H2	ITIH2	tr|Q5T985|Q5T985_HUMAN Inter-alpha-trypsin inhibitor heavy chain H2 OS=Homo sapiens GN=ITIH2 PE=1 SV=1;tr|A0A087WTE1|A0A087WTE1_HUMAN Inter-alpha-trypsin inhibitor heavy chain H2 OS=Homo sapiens GN=ITIH2 PE=1 SV=1;sp|P19823|ITIH2_HUMAN Inter-alpha-trypsin	4	8	4	4	8	8	8	8	8	8	7	8	8	4	1	1	5	4	3	4	4	4	4	4	4	4	4	4	0	0	0	1	1	0	4	4	4	4	4	4	4	4
E9PQG3;E9PL38;J3KNQ3;A0A087WUL9;Q9UNM6	E9PQG3;E9PL38;J3KNQ3;A0A087WUL9;Q9UNM6	1;1;1;1;1	1;1;1;1;1	1;1;1;1;1	26S proteasome non-ATPase regulatory subunit 13	PSMD13	tr|E9PQG3|E9PQG3_HUMAN 26S proteasome non-ATPase regulatory subunit 13 OS=Homo sapiens GN=PSMD13 PE=1 SV=1;tr|E9PL38|E9PL38_HUMAN 26S proteasome non-ATPase regulatory subunit 13 (Fragment) OS=Homo sapiens GN=PSMD13 PE=1 SV=1;tr|J3KNQ3|J3KNQ3_HUMAN 26S prot	5	1	1	1	1	1	1	1	1	1	1	1	1	0	0	0	0	0	0	1	1	1	1	1	1	1	1	1	0	0	0	0	0	0	1	1	1	1	1	1	1	1
A0A087WUZ3;Q01082;F8W6C1	A0A087WUZ3;Q01082;F8W6C1	4;4;2	4;4;2	4;4;2	Spectrin beta chain, non-erythrocytic 1	SPTBN1	tr|A0A087WUZ3|A0A087WUZ3_HUMAN Spectrin beta chain, non-erythrocytic 1 OS=Homo sapiens GN=SPTBN1 PE=1 SV=1;sp|Q01082|SPTB2_HUMAN Spectrin beta chain, non-erythrocytic 1 OS=Homo sapiens GN=SPTBN1 PE=1 SV=2;tr|F8W6C1|F8W6C1_HUMAN Spectrin beta chain, non-ery	3	4	4	4	2	2	2	2	2	2	2	1	3	2	0	0	1	2	1	2	2	2	2	2	2	2	1	3	2	0	0	1	2	1	2	2	2	2	2	2	2	1
A0A087WVP1;Q14517	A0A087WVP1;Q14517	2;2	2;2	2;2	Protocadherin Fat 1;Protocadherin Fat 1, nuclear form	FAT1	tr|A0A087WVP1|A0A087WVP1_HUMAN Protocadherin Fat 1 OS=Homo sapiens GN=FAT1 PE=1 SV=1;sp|Q14517|FAT1_HUMAN Protocadherin Fat 1 OS=Homo sapiens GN=FAT1 PE=1 SV=2	2	2	2	2	1	0	1	1	1	1	1	1	1	1	0	0	0	0	0	1	0	1	1	1	1	1	1	1	1	0	0	0	0	0	1	0	1	1	1	1	1	1
A0A087WVQ6;Q00610;J3KS13;A0A087WX41;P53675;J3KSQ2;J3QL20;K7EJJ5;J3KRF5	A0A087WVQ6;Q00610	27;27;7;4;4;3;2;2;1	27;27;7;4;4;3;2;2;1	27;27;7;4;4;3;2;2;1	Clathrin heavy chain;Clathrin heavy chain 1	CLTC	tr|A0A087WVQ6|A0A087WVQ6_HUMAN Clathrin heavy chain OS=Homo sapiens GN=CLTC PE=1 SV=1;sp|Q00610|CLH1_HUMAN Clathrin heavy chain 1 OS=Homo sapiens GN=CLTC PE=1 SV=5	9	27	27	27	15	13	13	14	13	12	15	13	17	16	2	2	6	7	1	15	13	13	14	13	12	15	13	17	16	2	2	6	7	1	15	13	13	14	13	12	15	13
A0A087WWA5;A0A140T956;A0A140T9C0;A0A140T902;A0A140T8Y3;A0A140TA52;A0A140TA41;A0A140TA33;E7EPZ9;P22105;C9J7W4	A0A087WWA5;A0A140T956;A0A140T9C0;A0A140T902;A0A140T8Y3;A0A140TA52;A0A140TA41;A0A140TA33;E7EPZ9;P22105	5;5;5;5;5;5;5;5;5;5;2	5;5;5;5;5;5;5;5;5;5;2	5;5;5;5;5;5;5;5;5;5;2	Tenascin-X	TNXB	tr|A0A087WWA5|A0A087WWA5_HUMAN Tenascin-X OS=Homo sapiens GN=TNXB PE=1 SV=1;tr|A0A140T956|A0A140T956_HUMAN Tenascin-X (Fragment) OS=Homo sapiens GN=TNXB PE=4 SV=1;tr|A0A140T9C0|A0A140T9C0_HUMAN Tenascin-X OS=Homo sapiens GN=TNXB PE=4 SV=1;tr|A0A140T902|A0A	11	5	5	5	5	5	5	5	5	5	5	4	5	4	0	0	1	2	0	5	5	5	5	5	5	5	4	5	4	0	0	1	2	0	5	5	5	5	5	5	5	4
A0A087WXI2;Q9Y6R7;A0A087WUZ2	A0A087WXI2;Q9Y6R7	10;10;4	10;10;4	10;10;4	IgGFc-binding protein	FCGBP	tr|A0A087WXI2|A0A087WXI2_HUMAN IgGFc-binding protein OS=Homo sapiens GN=FCGBP PE=1 SV=1;sp|Q9Y6R7|FCGBP_HUMAN IgGFc-binding protein OS=Homo sapiens GN=FCGBP PE=1 SV=3	3	10	10	10	8	10	10	7	8	6	6	6	6	0	0	0	0	0	0	8	10	10	7	8	6	6	6	6	0	0	0	0	0	0	8	10	10	7	8	6	6	6
F5H4J1;A0A087WY61;Q14980	F5H4J1;A0A087WY61;Q14980	1;1;1	1;1;1	1;1;1	Nuclear mitotic apparatus protein 1	NUMA1	tr|F5H4J1|F5H4J1_HUMAN Nuclear mitotic apparatus protein 1 (Fragment) OS=Homo sapiens GN=NUMA1 PE=1 SV=7;tr|A0A087WY61|A0A087WY61_HUMAN Nuclear mitotic apparatus protein 1 OS=Homo sapiens GN=NUMA1 PE=1 SV=1;sp|Q14980|NUMA1_HUMAN Nuclear mitotic apparatus p	3	1	1	1	0	0	0	0	0	0	0	0	0	1	0	0	0	0	0	0	0	0	0	0	0	0	0	0	1	0	0	0	0	0	0	0	0	0	0	0	0	0
A0A087X0K0;P39059	A0A087X0K0;P39059	6;6	6;6	6;6	Collagen alpha-1(XV) chain;Restin;Restin-2;Restin-3;Restin-4	COL15A1	tr|A0A087X0K0|A0A087X0K0_HUMAN Collagen alpha-1(XV) chain OS=Homo sapiens GN=COL15A1 PE=1 SV=1;sp|P39059|COFA1_HUMAN Collagen alpha-1(XV) chain OS=Homo sapiens GN=COL15A1 PE=1 SV=2	2	6	6	6	0	0	0	0	0	0	0	0	0	6	1	0	0	0	0	0	0	0	0	0	0	0	0	0	6	1	0	0	0	0	0	0	0	0	0	0	0	0
A0A087X0P5;P09923;P10696;P05187	A0A087X0P5;P09923;P10696;P05187	1;1;1;1	1;1;1;1	1;1;1;1	Alkaline phosphatase;Intestinal-type alkaline phosphatase;Alkaline phosphatase, placental-like;Alkaline phosphatase, placental type	ALPPL2;ALPI;ALPP	tr|A0A087X0P5|A0A087X0P5_HUMAN Alkaline phosphatase OS=Homo sapiens GN=ALPPL2 PE=1 SV=1;sp|P09923|PPBI_HUMAN Intestinal-type alkaline phosphatase OS=Homo sapiens GN=ALPI PE=1 SV=2;sp|P10696|PPBN_HUMAN Alkaline phosphatase, placental-like OS=Homo sapiens GN	4	1	1	1	0	0	0	0	0	0	0	0	0	1	0	0	0	0	0	0	0	0	0	0	0	0	0	0	1	0	0	0	0	0	0	0	0	0	0	0	0	0
A0A087X1J7;P22352	A0A087X1J7;P22352	1;1	1;1	1;1	Glutathione peroxidase;Glutathione peroxidase 3	GPX3	tr|A0A087X1J7|A0A087X1J7_HUMAN Glutathione peroxidase OS=Homo sapiens GN=GPX3 PE=1 SV=1;sp|P22352|GPX3_HUMAN Glutathione peroxidase 3 OS=Homo sapiens GN=GPX3 PE=1 SV=2	2	1	1	1	1	1	1	1	1	1	1	1	1	0	0	0	0	0	0	1	1	1	1	1	1	1	1	1	0	0	0	0	0	0	1	1	1	1	1	1	1	1
A0A087X1X7;E9PRY8;E9PMW7;E9PIZ1;E9PPR1;E9PL12;E9PQ49;E9PI39;H0YCK7;E9PK01;P29692;E9PN91;E9PL71;E9PLT8;E9PLA1;E9PKH7;E9PNC8;E9PPY1;E9PJV8;E9PN56;E9PN71;E9PRL0;E9PQR8	A0A087X1X7;E9PRY8;E9PMW7;E9PIZ1;E9PPR1;E9PL12;E9PQ49;E9PI39;H0YCK7;E9PK01;P29692;E9PN91;E9PL71	4;4;3;3;3;3;3;3;3;3;3;2;2;1;1;1;1;1;1;1;1;1;1	4;4;3;3;3;3;3;3;3;3;3;2;2;1;1;1;1;1;1;1;1;1;1	4;4;3;3;3;3;3;3;3;3;3;2;2;1;1;1;1;1;1;1;1;1;1	Elongation factor 1-delta	EEF1D	tr|A0A087X1X7|A0A087X1X7_HUMAN Elongation factor 1-delta OS=Homo sapiens GN=EEF1D PE=1 SV=1;tr|E9PRY8|E9PRY8_HUMAN Elongation factor 1-delta OS=Homo sapiens GN=EEF1D PE=1 SV=1;tr|E9PMW7|E9PMW7_HUMAN Elongation factor 1-delta OS=Homo sapiens GN=EEF1D PE=1 S	23	4	4	4	3	2	2	4	4	1	4	4	4	2	0	0	0	1	0	3	2	2	4	4	1	4	4	4	2	0	0	0	1	0	3	2	2	4	4	1	4	4
A0A096LPE2;P35542	A0A096LPE2;P35542	1;1	1;1	1;1	Serum amyloid A-4 protein	SAA2-SAA4;SAA4	tr|A0A096LPE2|A0A096LPE2_HUMAN Protein SAA2-SAA4 OS=Homo sapiens GN=SAA2-SAA4 PE=4 SV=1;sp|P35542|SAA4_HUMAN Serum amyloid A-4 protein OS=Homo sapiens GN=SAA4 PE=1 SV=2	2	1	1	1	0	0	0	0	0	0	0	0	0	0	0	0	1	1	0	0	0	0	0	0	0	0	0	0	0	0	0	1	1	0	0	0	0	0	0	0	0	0
A0A0A0MTC7;A0A0A0MQS9;Q16363	A0A0A0MTC7;A0A0A0MQS9;Q16363	2;2;2	2;2;2	2;2;2	Laminin subunit alpha-4	LAMA4	tr|A0A0A0MTC7|A0A0A0MTC7_HUMAN Laminin subunit alpha-4 OS=Homo sapiens GN=LAMA4 PE=1 SV=1;tr|A0A0A0MQS9|A0A0A0MQS9_HUMAN Laminin subunit alpha-4 OS=Homo sapiens GN=LAMA4 PE=1 SV=1;sp|Q16363|LAMA4_HUMAN Laminin subunit alpha-4 OS=Homo sapiens GN=LAMA4 PE=1	3	2	2	2	2	1	1	2	2	1	2	1	2	0	0	0	0	0	0	2	1	1	2	2	1	2	1	2	0	0	0	0	0	0	2	1	1	2	2	1	2	1
A0A0A0MRQ5;A0A0A0MSI0;P32119;Q06830	A0A0A0MRQ5;A0A0A0MSI0;P32119;Q06830	1;1;1;1	1;1;1;1	1;1;1;1	Peroxiredoxin-2;Peroxiredoxin-1	PRDX1;PRDX2	tr|A0A0A0MRQ5|A0A0A0MRQ5_HUMAN Peroxiredoxin-1 OS=Homo sapiens GN=PRDX1 PE=1 SV=1;tr|A0A0A0MSI0|A0A0A0MSI0_HUMAN Peroxiredoxin-1 (Fragment) OS=Homo sapiens GN=PRDX1 PE=1 SV=1;sp|P32119|PRDX2_HUMAN Peroxiredoxin-2 OS=Homo sapiens GN=PRDX2 PE=1 SV=5;sp|Q0683	4	1	1	1	1	1	1	1	1	1	1	1	1	1	1	0	0	0	0	1	1	1	1	1	1	1	1	1	1	1	0	0	0	0	1	1	1	1	1	1	1	1
A0A0A0MT30;Q04828;H0Y804;P52895;A6NHU4;B4DK69;A0A0A0MSD5;S4R3Z2;A0A0A0MSS8;P42330;S4R3P0;S4R3D5;P17516	A0A0A0MT30;Q04828;H0Y804;P52895;A6NHU4;B4DK69;A0A0A0MSD5	10;10;6;6;5;5;5;4;4;4;3;2;2	10;10;6;6;5;5;5;4;4;4;3;2;2	10;10;6;6;5;5;5;4;4;4;3;2;2	Aldo-keto reductase family 1 member C1;Aldo-keto reductase family 1 member C2	AKR1C1;AKR1C2	tr|A0A0A0MT30|A0A0A0MT30_HUMAN Aldo-keto reductase family 1 member C1 OS=Homo sapiens GN=AKR1C1 PE=1 SV=1;sp|Q04828|AK1C1_HUMAN Aldo-keto reductase family 1 member C1 OS=Homo sapiens GN=AKR1C1 PE=1 SV=1;tr|H0Y804|H0Y804_HUMAN Aldo-keto reductase family 1 m	13	10	10	10	10	7	7	8	8	9	9	8	9	1	1	0	6	6	5	10	7	7	8	8	9	9	8	9	1	1	0	6	6	5	10	7	7	8	8	9	9	8
A0A0A0MTS7;H7C0U7;A0A0A0MRA3;Q8WZ42	A0A0A0MTS7	3;1;1;1	3;1;1;1	3;1;1;1		TTN	tr|A0A0A0MTS7|A0A0A0MTS7_HUMAN Titin OS=Homo sapiens GN=TTN PE=1 SV=1	4	3	3	3	2	2	2	1	1	2	1	1	1	1	0	1	0	0	0	2	2	2	1	1	2	1	1	1	1	0	1	0	0	0	2	2	2	1	1	2	1	1
A0A0A6YY95;Q9Y240	A0A0A6YY95;Q9Y240	1;1	1;1	1;1	C-type lectin domain family 11 member A	CLEC11A	tr|A0A0A6YY95|A0A0A6YY95_HUMAN C-type lectin domain family 11 member A OS=Homo sapiens GN=CLEC11A PE=1 SV=1;sp|Q9Y240|CLC11_HUMAN C-type lectin domain family 11 member A OS=Homo sapiens GN=CLEC11A PE=1 SV=1	2	1	1	1	1	1	1	1	1	0	0	0	0	1	0	0	1	1	1	1	1	1	1	1	0	0	0	0	1	0	0	1	1	1	1	1	1	1	1	0	0	0
C9J9K3;A0A0C4DG17;P08865;F8WD59	C9J9K3;A0A0C4DG17;P08865;F8WD59	4;4;4;2	4;4;4;2	4;4;4;2	40S ribosomal protein SA	RPSA	tr|C9J9K3|C9J9K3_HUMAN 40S ribosomal protein SA (Fragment) OS=Homo sapiens GN=RPSA PE=1 SV=7;tr|A0A0C4DG17|A0A0C4DG17_HUMAN 40S ribosomal protein SA OS=Homo sapiens GN=RPSA PE=1 SV=1;sp|P08865|RSSA_HUMAN 40S ribosomal protein SA OS=Homo sapiens GN=RPSA PE=	4	4	4	4	3	3	3	3	3	3	3	3	3	3	0	0	0	2	0	3	3	3	3	3	3	3	3	3	3	0	0	0	2	0	3	3	3	3	3	3	3	3
A0A0C4DGV8;Q13214;Q9HBR1;A0A087WZE0;B4DEK9	A0A0C4DGV8;Q13214;Q9HBR1	5;5;4;2;1	5;5;4;2;1	5;5;4;2;1	Semaphorin-3B	SEMA3B	tr|A0A0C4DGV8|A0A0C4DGV8_HUMAN Semaphorin-3B OS=Homo sapiens GN=SEMA3B PE=1 SV=1;sp|Q13214|SEM3B_HUMAN Semaphorin-3B OS=Homo sapiens GN=SEMA3B PE=2 SV=1;tr|Q9HBR1|Q9HBR1_HUMAN Semaphorin-3B OS=Homo sapiens GN=SEMA3B PE=1 SV=1	5	5	5	5	0	0	0	0	0	0	0	0	0	4	3	1	3	4	0	0	0	0	0	0	0	0	0	0	4	3	1	3	4	0	0	0	0	0	0	0	0	0
A0A0C4DH07;Q8N2S1;M0QZX0;F8WAA0;M0QYE9;A0A087WXC2;M0QXV3;M0R351;A0A087WVV5	A0A0C4DH07;Q8N2S1	16;16;5;5;2;1;1;1;1	16;16;5;5;2;1;1;1;1	16;16;5;5;2;1;1;1;1	Latent-transforming growth factor beta-binding protein 4	LTBP4	tr|A0A0C4DH07|A0A0C4DH07_HUMAN Latent-transforming growth factor beta-binding protein 4 OS=Homo sapiens GN=LTBP4 PE=1 SV=1;sp|Q8N2S1|LTBP4_HUMAN Latent-transforming growth factor beta-binding protein 4 OS=Homo sapiens GN=LTBP4 PE=1 SV=2	9	16	16	16	7	9	8	7	10	8	9	9	9	16	0	0	4	10	0	7	9	8	7	10	8	9	9	9	16	0	0	4	10	0	7	9	8	7	10	8	9	9
F5GXS0;A0A140TA49;A0A140TA44;A0A140TA32;A0A140TA29;A0A0G2JL54;A0A0G2JPR0;P0C0L5;P0C0L4	F5GXS0;A0A140TA49;A0A140TA44;A0A140TA32;A0A140TA29;A0A0G2JL54;A0A0G2JPR0;P0C0L5;P0C0L4	17;17;17;17;17;17;17;17;17	7;7;7;7;7;7;7;7;7	7;7;7;7;7;7;7;7;7	Complement C4-B;Complement C4 beta chain;Complement C4-B alpha chain;C4a anaphylatoxin;C4b-B;C4d-B;Complement C4 gamma chain;Complement C4-A;Complement C4 beta chain;Complement C4-A alpha chain;C4a anaphylatoxin;C4b-A;C4d-A;Complement C4 gamma chain	C4B;C4A	tr|F5GXS0|F5GXS0_HUMAN Complement C4-B OS=Homo sapiens GN=C4B PE=1 SV=1;tr|A0A140TA49|A0A140TA49_HUMAN Complement C4-A OS=Homo sapiens GN=C4A PE=4 SV=1;tr|A0A140TA44|A0A140TA44_HUMAN Complement C4-A OS=Homo sapiens GN=C4A PE=4 SV=1;tr|A0A140TA32|A0A140TA32	9	17	7	7	9	9	9	10	10	9	11	11	11	14	6	5	13	13	8	1	1	1	1	1	1	1	1	1	6	2	2	7	6	4	1	1	1	1	1	1	1	1
A0A0J9YXZ5;P46940;H0YKA5	A0A0J9YXZ5;P46940;H0YKA5	2;2;1	2;2;1	2;2;1	Ras GTPase-activating-like protein IQGAP1	IQGAP1	tr|A0A0J9YXZ5|A0A0J9YXZ5_HUMAN Ras GTPase-activating-like protein IQGAP1 OS=Homo sapiens GN=IQGAP1 PE=1 SV=1;sp|P46940|IQGA1_HUMAN Ras GTPase-activating-like protein IQGAP1 OS=Homo sapiens GN=IQGAP1 PE=1 SV=1;tr|H0YKA5|H0YKA5_HUMAN Ras GTPase-activating-li	3	2	2	2	1	0	0	1	1	1	2	0	1	2	1	1	0	0	1	1	0	0	1	1	1	2	0	1	2	1	1	0	0	1	1	0	0	1	1	1	2	0
A0A0U1RQF0;P49327;J3KTF0;A0A0U1RRG3	A0A0U1RQF0;P49327	30;30;1;1	30;30;1;1	30;30;1;1	Fatty acid synthase;[Acyl-carrier-protein] S-acetyltransferase;[Acyl-carrier-protein] S-malonyltransferase;3-oxoacyl-[acyl-carrier-protein] synthase;3-oxoacyl-[acyl-carrier-protein] reductase;3-hydroxyacyl-[acyl-carrier-protein] dehydratase;Enoyl-[acyl-carrier-protein] reductase;Oleoyl-[acyl-carrier-protein] hydrolase	FASN	tr|A0A0U1RQF0|A0A0U1RQF0_HUMAN Fatty acid synthase OS=Homo sapiens GN=FASN PE=1 SV=1;sp|P49327|FAS_HUMAN Fatty acid synthase OS=Homo sapiens GN=FASN PE=1 SV=3	4	30	30	30	21	18	15	24	24	24	24	25	25	17	1	0	11	17	2	21	18	15	24	24	24	24	25	25	17	1	0	11	17	2	21	18	15	24	24	24	24	25
A6NHL2	A6NHL2	2	1	1	Tubulin alpha chain-like 3	TUBAL3	sp|A6NHL2|TBAL3_HUMAN Tubulin alpha chain-like 3 OS=Homo sapiens GN=TUBAL3 PE=1 SV=2	1	2	1	1	1	2	2	1	1	1	0	1	1	0	0	0	0	0	0	0	1	1	0	0	0	0	0	0	0	0	0	0	0	0	0	1	1	0	0	0	0	0
A6NNI4;G8JLH6;P21926	A6NNI4;G8JLH6;P21926	1;1;1	1;1;1	1;1;1	Tetraspanin;CD9 antigen	CD9	tr|A6NNI4|A6NNI4_HUMAN Tetraspanin OS=Homo sapiens GN=CD9 PE=1 SV=1;tr|G8JLH6|G8JLH6_HUMAN Tetraspanin (Fragment) OS=Homo sapiens GN=CD9 PE=1 SV=1;sp|P21926|CD9_HUMAN CD9 antigen OS=Homo sapiens GN=CD9 PE=1 SV=4	3	1	1	1	1	1	1	1	1	1	1	1	1	0	0	0	0	0	0	1	1	1	1	1	1	1	1	1	0	0	0	0	0	0	1	1	1	1	1	1	1	1
K7EM20;B7Z2E6;H0YB80;B0AZS6;E7EX29;P63104;P27348;Q04917;P31946;P61981;P31947;P62258	K7EM20;B7Z2E6;H0YB80;B0AZS6;E7EX29;P63104;P27348;Q04917;P31946;P61981;P31947;P62258	1;1;1;1;1;1;1;1;1;1;1;1	1;1;1;1;1;1;1;1;1;1;1;1	1;1;1;1;1;1;1;1;1;1;1;1	14-3-3 protein zeta/delta;14-3-3 protein theta;14-3-3 protein eta;14-3-3 protein beta/alpha;14-3-3 protein beta/alpha, N-terminally processed;14-3-3 protein gamma;14-3-3 protein gamma, N-terminally processed;14-3-3 protein sigma;14-3-3 protein epsilon	YWHAE;YWHAZ;YWHAQ;YWHAH;YWHAB;YWHAG;SFN	tr|K7EM20|K7EM20_HUMAN 14-3-3 protein epsilon (Fragment) OS=Homo sapiens GN=YWHAE PE=1 SV=1;tr|B7Z2E6|B7Z2E6_HUMAN 14-3-3 protein zeta/delta OS=Homo sapiens GN=YWHAZ PE=1 SV=1;tr|H0YB80|H0YB80_HUMAN 14-3-3 protein zeta/delta (Fragment) OS=Homo sapiens GN=Y	12	1	1	1	1	1	1	1	1	1	0	1	1	1	0	0	0	0	0	1	1	1	1	1	1	0	1	1	1	0	0	0	0	0	1	1	1	1	1	1	0	1
B0YIW2;P02656	B0YIW2;P02656	1;1	1;1	1;1	Apolipoprotein C-III	APOC3	tr|B0YIW2|B0YIW2_HUMAN Apolipoprotein C-III OS=Homo sapiens GN=APOC3 PE=1 SV=1;sp|P02656|APOC3_HUMAN Apolipoprotein C-III OS=Homo sapiens GN=APOC3 PE=1 SV=1	2	1	1	1	0	0	0	0	0	0	0	0	0	1	0	0	1	1	0	0	0	0	0	0	0	0	0	0	1	0	0	1	1	0	0	0	0	0	0	0	0	0
B0YJC4;P08670;B0YJC5;Q5JVS8;H7C5W5;P41219;F8W835;CON__Q9DCV7;CON__Q3KNV1;CON__P08729;CON__Q9NSB2;CON__Q6ISB0;P08729;P17661;Q9NSB2	B0YJC4;P08670;B0YJC5;Q5JVS8	9;9;7;5;2;2;1;1;1;1;1;1;1;1;1	9;9;7;5;2;2;1;1;1;1;1;1;1;1;1	8;8;6;5;1;1;1;0;0;0;0;0;0;0;0	Vimentin	VIM	tr|B0YJC4|B0YJC4_HUMAN Vimentin OS=Homo sapiens GN=VIM PE=1 SV=1;sp|P08670|VIME_HUMAN Vimentin OS=Homo sapiens GN=VIM PE=1 SV=4;tr|B0YJC5|B0YJC5_HUMAN Vimentin OS=Homo sapiens GN=VIM PE=1 SV=1;tr|Q5JVS8|Q5JVS8_HUMAN Vimentin (Fragment) OS=Homo sapiens GN=V	15	9	9	8	1	1	0	1	1	0	1	1	1	9	0	0	1	1	0	1	1	0	1	1	0	1	1	1	9	0	0	1	1	0	0	0	0	0	0	0	0	0
B1AHL2;H7C1M6	B1AHL2	18;5	3;0	3;0	Fibulin-1	FBLN1	tr|B1AHL2|B1AHL2_HUMAN Fibulin-1 OS=Homo sapiens GN=FBLN1 PE=1 SV=1	2	18	3	3	12	12	13	13	13	13	13	13	13	18	6	6	6	13	3	2	2	2	2	2	2	2	2	2	3	0	0	0	3	0	2	2	2	2	2	2	2	2
B2R4S9;U3KQK0;Q99880;Q99879;Q99877;Q93079;Q8N257;Q5QNW6;Q16778;P62807;P58876;P57053;P33778;P23527;P06899;O60814;Q96A08	B2R4S9;U3KQK0;Q99880;Q99879;Q99877;Q93079;Q8N257;Q5QNW6;Q16778;P62807;P58876;P57053;P33778;P23527;P06899;O60814;Q96A08	3;3;3;3;3;3;3;3;3;3;3;3;3;3;3;3;2	3;3;3;3;3;3;3;3;3;3;3;3;3;3;3;3;2	3;3;3;3;3;3;3;3;3;3;3;3;3;3;3;3;2	Histone H2B;Histone H2B type 1-L;Histone H2B type 1-M;Histone H2B type 1-N;Histone H2B type 1-H;Histone H2B type 3-B;Histone H2B type 2-F;Histone H2B type 2-E;Histone H2B type 1-C/E/F/G/I;Histone H2B type 1-D;Histone H2B type F-S;Histone H2B type 1-B;Histone H2B type 1-O;Histone H2B type 1-J;Histone H2B type 1-K;Histone H2B type 1-A	HIST1H2BI;HIST1H2BN;HIST1H2BL;HIST1H2BM;HIST1H2BH;HIST3H2BB;HIST2H2BF;HIST2H2BE;HIST1H2BC;HIST1H2BD;H2BFS;HIST1H2BB;HIST1H2BO;HIST1H2BJ;HIST1H2BK;HIST1H2BA	tr|B2R4S9|B2R4S9_HUMAN Histone H2B OS=Homo sapiens GN=HIST1H2BI PE=2 SV=1;tr|U3KQK0|U3KQK0_HUMAN Histone H2B OS=Homo sapiens GN=HIST1H2BN PE=1 SV=1;sp|Q99880|H2B1L_HUMAN Histone H2B type 1-L OS=Homo sapiens GN=HIST1H2BL PE=1 SV=3;sp|Q99879|H2B1M_HUMAN Hist	17	3	3	3	2	2	2	2	1	1	2	1	1	0	1	1	0	0	0	2	2	2	2	1	1	2	1	1	0	1	1	0	0	0	2	2	2	2	1	1	2	1
B4DLR8;H3BNV2;H3BRK3;P15559	B4DLR8;H3BNV2;H3BRK3;P15559	1;1;1;1	1;1;1;1	1;1;1;1	NAD(P)H dehydrogenase [quinone] 1	NQO1	tr|B4DLR8|B4DLR8_HUMAN NAD(P)H dehydrogenase [quinone] 1 OS=Homo sapiens GN=NQO1 PE=1 SV=1;tr|H3BNV2|H3BNV2_HUMAN NAD(P)H dehydrogenase [quinone] 1 OS=Homo sapiens GN=NQO1 PE=1 SV=1;tr|H3BRK3|H3BRK3_HUMAN NAD(P)H dehydrogenase [quinone] 1 OS=Homo sapiens G	4	1	1	1	0	0	0	0	0	0	0	0	0	1	0	0	1	1	1	0	0	0	0	0	0	0	0	0	1	0	0	1	1	1	0	0	0	0	0	0	0	0
B4DPQ0;F5H2D0;P00736;F5H1V0;F5H6Y3;F5H3N3;F5H3A3	B4DPQ0;F5H2D0;P00736	15;14;14;4;4;3;1	15;14;14;4;4;3;1	15;14;14;4;4;3;1	Complement C1r subcomponent;Complement C1r subcomponent heavy chain;Complement C1r subcomponent light chain	C1R	tr|B4DPQ0|B4DPQ0_HUMAN Complement C1r subcomponent OS=Homo sapiens GN=C1R PE=1 SV=1;tr|F5H2D0|F5H2D0_HUMAN Complement C1r subcomponent OS=Homo sapiens GN=C1R PE=1 SV=3;sp|P00736|C1R_HUMAN Complement C1r subcomponent OS=Homo sapiens GN=C1R PE=1 SV=2	7	15	15	15	8	9	9	12	12	12	10	11	11	14	2	1	0	3	0	8	9	9	12	12	12	10	11	11	14	2	1	0	3	0	8	9	9	12	12	12	10	11
B4DUR8;P49368;Q5SZX6	B4DUR8;P49368	6;6;1	6;6;1	6;6;1	T-complex protein 1 subunit gamma	CCT3	tr|B4DUR8|B4DUR8_HUMAN T-complex protein 1 subunit gamma OS=Homo sapiens GN=CCT3 PE=1 SV=1;sp|P49368|TCPG_HUMAN T-complex protein 1 subunit gamma OS=Homo sapiens GN=CCT3 PE=1 SV=4	3	6	6	6	4	3	3	4	4	4	4	4	4	4	0	0	2	1	0	4	3	3	4	4	4	4	4	4	4	0	0	2	1	0	4	3	3	4	4	4	4	4
J3QSA3;F5GZ39;M0R1V7;J3QS39;J3QTR3;F5H6Q2;F5GYU3;F5H2Z3;F5H265;B4DV12;F5H388;F5H747;F5GXK7;J3QKN0;Q5PY61;Q96C32;P62987;P62979;P0CG47;P0CG48	J3QSA3;F5GZ39;M0R1V7;J3QS39;J3QTR3;F5H6Q2;F5GYU3;F5H2Z3;F5H265;B4DV12;F5H388;F5H747;F5GXK7;J3QKN0;Q5PY61;Q96C32;P62987;P62979;P0CG47;P0CG48	1;1;1;1;1;1;1;1;1;1;1;1;1;1;1;1;1;1;1;1	1;1;1;1;1;1;1;1;1;1;1;1;1;1;1;1;1;1;1;1	1;1;1;1;1;1;1;1;1;1;1;1;1;1;1;1;1;1;1;1	Ubiquitin-60S ribosomal protein L40;Ubiquitin;60S ribosomal protein L40;Ubiquitin-40S ribosomal protein S27a;Ubiquitin;40S ribosomal protein S27a;Polyubiquitin-B;Ubiquitin;Polyubiquitin-C;Ubiquitin	UBB;UBC;UBA52;RPS27A	tr|J3QSA3|J3QSA3_HUMAN Polyubiquitin-B (Fragment) OS=Homo sapiens GN=UBB PE=1 SV=1;tr|F5GZ39|F5GZ39_HUMAN Polyubiquitin-C (Fragment) OS=Homo sapiens GN=UBC PE=1 SV=1;tr|M0R1V7|M0R1V7_HUMAN Ubiquitin-60S ribosomal protein L40 (Fragment) OS=Homo sapiens GN=U	20	1	1	1	1	1	1	1	1	1	1	1	1	1	0	0	1	1	1	1	1	1	1	1	1	1	1	1	1	0	0	1	1	1	1	1	1	1	1	1	1	1
B4DY09;Q12905	B4DY09;Q12905	1;1	1;1	1;1	Interleukin enhancer-binding factor 2	ILF2	tr|B4DY09|B4DY09_HUMAN Interleukin enhancer-binding factor 2 OS=Homo sapiens GN=ILF2 PE=1 SV=1;sp|Q12905|ILF2_HUMAN Interleukin enhancer-binding factor 2 OS=Homo sapiens GN=ILF2 PE=1 SV=2	2	1	1	1	0	0	0	1	1	1	1	1	1	0	0	0	0	0	0	0	0	0	1	1	1	1	1	1	0	0	0	0	0	0	0	0	0	1	1	1	1	1
B5MDF5;P62826;F5H018;J3KQE5;H0YFC6;B4DV51;A0A087X0W0	B5MDF5;P62826;F5H018;J3KQE5;H0YFC6	6;6;5;5;3;2;1	6;6;5;5;3;2;1	6;6;5;5;3;2;1	GTP-binding nuclear protein Ran	RAN	tr|B5MDF5|B5MDF5_HUMAN GTP-binding nuclear protein Ran OS=Homo sapiens GN=RAN PE=1 SV=1;sp|P62826|RAN_HUMAN GTP-binding nuclear protein Ran OS=Homo sapiens GN=RAN PE=1 SV=3;tr|F5H018|F5H018_HUMAN GTP-binding nuclear protein Ran (Fragment) OS=Homo sapiens G	7	6	6	6	5	5	5	5	6	6	6	6	6	4	1	0	3	3	1	5	5	5	5	6	6	6	6	6	4	1	0	3	3	1	5	5	5	5	6	6	6	6
Q99613;B5ME19	Q99613;B5ME19	2;2	2;2	2;2	Eukaryotic translation initiation factor 3 subunit C;Eukaryotic translation initiation factor 3 subunit C-like protein	EIF3C;EIF3CL	sp|Q99613|EIF3C_HUMAN Eukaryotic translation initiation factor 3 subunit C OS=Homo sapiens GN=EIF3C PE=1 SV=1;sp|B5ME19|EIFCL_HUMAN Eukaryotic translation initiation factor 3 subunit C-like protein OS=Homo sapiens GN=EIF3CL PE=3 SV=1	2	2	2	2	1	0	0	1	1	1	0	1	1	1	0	0	1	1	0	1	0	0	1	1	1	0	1	1	1	0	0	1	1	0	1	0	0	1	1	1	0	1
F8W1R7;J3KND3;G8JLA2;G3V1V0;B7Z6Z4;P60660;G3V1Y7;F8VPF3;H0YI43;F8VZU9;F8W180;F8VXL3;F8W1I5;P14649	F8W1R7;J3KND3;G8JLA2;G3V1V0;B7Z6Z4;P60660;G3V1Y7;F8VPF3;H0YI43;F8VZU9;F8W180	4;4;4;4;4;4;3;3;2;2;2;1;1;1	4;4;4;4;4;4;3;3;2;2;2;1;1;1	4;4;4;4;4;4;3;3;2;2;2;1;1;1	Myosin light polypeptide 6	MYL6	tr|F8W1R7|F8W1R7_HUMAN Myosin light polypeptide 6 OS=Homo sapiens GN=MYL6 PE=1 SV=1;tr|J3KND3|J3KND3_HUMAN Myosin light polypeptide 6 OS=Homo sapiens GN=MYL6 PE=1 SV=1;tr|G8JLA2|G8JLA2_HUMAN Myosin light polypeptide 6 OS=Homo sapiens GN=MYL6 PE=1 SV=1;tr|G	14	4	4	4	2	2	2	2	3	3	3	3	3	2	0	0	0	2	0	2	2	2	2	3	3	3	3	3	2	0	0	0	2	0	2	2	2	2	3	3	3	3
H0YHC3;F8W020;F8W118;F8VXI6;F8VUX1;F8VY35;F8VV59;B7Z9C2;F8W0J6;F5H4R6;H0YIV4;P55209;H0YH88;F8W543;F8VRJ2;F8VVB5	H0YHC3;F8W020;F8W118;F8VXI6;F8VUX1;F8VY35;F8VV59;B7Z9C2;F8W0J6;F5H4R6;H0YIV4;P55209;H0YH88;F8W543;F8VRJ2	4;4;4;4;4;4;4;4;4;4;4;4;3;3;2;1	4;4;4;4;4;4;4;4;4;4;4;4;3;3;2;1	4;4;4;4;4;4;4;4;4;4;4;4;3;3;2;1	Nucleosome assembly protein 1-like 1	NAP1L1	tr|H0YHC3|H0YHC3_HUMAN Nucleosome assembly protein 1-like 1 (Fragment) OS=Homo sapiens GN=NAP1L1 PE=1 SV=1;tr|F8W020|F8W020_HUMAN Nucleosome assembly protein 1-like 1 (Fragment) OS=Homo sapiens GN=NAP1L1 PE=1 SV=1;tr|F8W118|F8W118_HUMAN Nucleosome assembly	16	4	4	4	3	3	3	4	3	3	3	4	3	2	0	0	0	1	0	3	3	3	4	3	3	3	4	3	2	0	0	0	1	0	3	3	3	4	3	3	3	4
B7ZAR1;E9PCA1;P48643;E7ENZ3	B7ZAR1;E9PCA1;P48643;E7ENZ3	8;8;8;6	8;8;8;6	8;8;8;6	T-complex protein 1 subunit epsilon	CCT5	tr|B7ZAR1|B7ZAR1_HUMAN T-complex protein 1 subunit epsilon OS=Homo sapiens GN=CCT5 PE=1 SV=1;tr|E9PCA1|E9PCA1_HUMAN T-complex protein 1 subunit epsilon OS=Homo sapiens GN=CCT5 PE=1 SV=1;sp|P48643|TCPE_HUMAN T-complex protein 1 subunit epsilon OS=Homo sapie	4	8	8	8	2	3	3	3	4	4	4	3	4	6	0	0	3	5	0	2	3	3	3	4	4	4	3	4	6	0	0	3	5	0	2	3	3	3	4	4	4	3
B8ZZQ6;P06454	B8ZZQ6;P06454	1;1	1;1	1;1	Prothymosin alpha;Prothymosin alpha, N-terminally processed;Thymosin alpha-1	PTMA	tr|B8ZZQ6|B8ZZQ6_HUMAN Prothymosin alpha OS=Homo sapiens GN=PTMA PE=1 SV=1;sp|P06454|PTMA_HUMAN Prothymosin alpha OS=Homo sapiens GN=PTMA PE=1 SV=2	2	1	1	1	0	0	0	0	0	0	0	0	0	0	0	0	1	0	0	0	0	0	0	0	0	0	0	0	0	0	0	1	0	0	0	0	0	0	0	0	0	0
C9IZL7;Q15233;C9J4X2;C9JYS8	C9IZL7;Q15233;C9J4X2;C9JYS8	2;2;1;1	2;2;1;1	2;2;1;1	Non-POU domain-containing octamer-binding protein	NONO	tr|C9IZL7|C9IZL7_HUMAN Non-POU domain-containing octamer-binding protein (Fragment) OS=Homo sapiens GN=NONO PE=1 SV=1;sp|Q15233|NONO_HUMAN Non-POU domain-containing octamer-binding protein OS=Homo sapiens GN=NONO PE=1 SV=4;tr|C9J4X2|C9J4X2_HUMAN Non-POU do	4	2	2	2	0	0	0	0	0	0	1	2	2	1	0	0	0	0	0	0	0	0	0	0	0	1	2	2	1	0	0	0	0	0	0	0	0	0	0	0	1	2
C9JB90;C9JU14;J3KR73;Q9NRW1;P20340;Q14964	C9JB90;C9JU14;J3KR73;Q9NRW1;P20340;Q14964	1;1;1;1;1;1	1;1;1;1;1;1	1;1;1;1;1;1	Ras-related protein Rab-6B;Ras-related protein Rab-6A;Ras-related protein Rab-39A	RAB6B;RAB6A;RAB39A	tr|C9JB90|C9JB90_HUMAN Ras-related protein Rab-6B (Fragment) OS=Homo sapiens GN=RAB6B PE=4 SV=1;tr|C9JU14|C9JU14_HUMAN Ras-related protein Rab-6B (Fragment) OS=Homo sapiens GN=RAB6B PE=1 SV=3;tr|J3KR73|J3KR73_HUMAN Ras-related protein Rab-6B (Fragment) OS=	6	1	1	1	1	1	1	1	1	1	1	1	1	1	0	0	0	0	0	1	1	1	1	1	1	1	1	1	1	0	0	0	0	0	1	1	1	1	1	1	1	1
C9JEU5;C9JC84;P02679	C9JEU5;C9JC84;P02679	3;3;3	3;3;3	3;3;3	Fibrinogen gamma chain	FGG	tr|C9JEU5|C9JEU5_HUMAN Fibrinogen gamma chain OS=Homo sapiens GN=FGG PE=1 SV=1;tr|C9JC84|C9JC84_HUMAN Fibrinogen gamma chain OS=Homo sapiens GN=FGG PE=1 SV=1;sp|P02679|FIBG_HUMAN Fibrinogen gamma chain OS=Homo sapiens GN=FGG PE=1 SV=3	3	3	3	3	1	1	1	1	1	1	1	1	1	1	0	0	2	2	0	1	1	1	1	1	1	1	1	1	1	0	0	2	2	0	1	1	1	1	1	1	1	1
C9JD84;E7EV71;Q14766;H7C2H7;C9JDW2;H7C4L5;H7C0I7	C9JD84;E7EV71;Q14766	6;6;6;2;1;1;1	6;6;6;2;1;1;1	6;6;6;2;1;1;1	Latent-transforming growth factor beta-binding protein 1	LTBP1	tr|C9JD84|C9JD84_HUMAN Latent-transforming growth factor beta-binding protein 1 OS=Homo sapiens GN=LTBP1 PE=1 SV=1;tr|E7EV71|E7EV71_HUMAN Latent-transforming growth factor beta-binding protein 1 OS=Homo sapiens GN=LTBP1 PE=1 SV=2;sp|Q14766|LTBP1_HUMAN Late	7	6	6	6	1	2	2	2	3	2	2	2	2	6	0	0	0	0	0	1	2	2	2	3	2	2	2	2	6	0	0	0	0	0	1	2	2	2	3	2	2	2
C9JIZ6;P07602;Q5BJH1	C9JIZ6;P07602;Q5BJH1	2;2;1	2;2;1	2;2;1	Prosaposin;Saposin-A;Saposin-B-Val;Saposin-B;Saposin-C;Saposin-D	PSAP	tr|C9JIZ6|C9JIZ6_HUMAN Prosaposin OS=Homo sapiens GN=PSAP PE=1 SV=2;sp|P07602|SAP_HUMAN Prosaposin OS=Homo sapiens GN=PSAP PE=1 SV=2;tr|Q5BJH1|Q5BJH1_HUMAN PSAP protein OS=Homo sapiens GN=PSAP PE=1 SV=1	3	2	2	2	1	1	1	1	1	1	2	2	2	1	0	0	0	1	0	1	1	1	1	1	1	2	2	2	1	0	0	0	1	0	1	1	1	1	1	1	2	2
C9JMA2;F8W876;P48740	C9JMA2;F8W876;P48740	1;1;1	1;1;1	1;1;1	Mannan-binding lectin serine protease 1;Mannan-binding lectin serine protease 1 heavy chain;Mannan-binding lectin serine protease 1 light chain	MASP1	tr|C9JMA2|C9JMA2_HUMAN Mannan-binding lectin serine protease 1 (Fragment) OS=Homo sapiens GN=MASP1 PE=1 SV=7;tr|F8W876|F8W876_HUMAN Mannan-binding lectin serine protease 1 OS=Homo sapiens GN=MASP1 PE=1 SV=1;sp|P48740|MASP1_HUMAN Mannan-binding lectin serin	3	1	1	1	1	1	1	1	1	1	1	1	1	1	0	0	1	1	0	1	1	1	1	1	1	1	1	1	1	0	0	1	1	0	1	1	1	1	1	1	1	1
C9JMC5;E9PNN6;P30838;I3L4E5;I3L1H6;I3L3I9;A8MYB8;I3L3W9;C9JKT2	C9JMC5;E9PNN6;P30838;I3L4E5;I3L1H6;I3L3I9;A8MYB8	3;3;3;2;2;2;2;1;1	3;3;3;2;2;2;2;1;1	3;3;3;2;2;2;2;1;1	Aldehyde dehydrogenase, dimeric NADP-preferring	ALDH3A1	tr|C9JMC5|C9JMC5_HUMAN Aldehyde dehydrogenase, dimeric NADP-preferring (Fragment) OS=Homo sapiens GN=ALDH3A1 PE=1 SV=1;tr|E9PNN6|E9PNN6_HUMAN Aldehyde dehydrogenase, dimeric NADP-preferring OS=Homo sapiens GN=ALDH3A1 PE=1 SV=1;sp|P30838|AL3A1_HUMAN Aldehyd	9	3	3	3	3	2	2	3	3	2	2	3	3	0	0	0	0	0	0	3	2	2	3	3	2	2	3	3	0	0	0	0	0	0	3	2	2	3	3	2	2	3
F8WF65;F2Z2G2;C9JZW3;P24534	F8WF65;F2Z2G2;C9JZW3;P24534	1;1;1;1	1;1;1;1	1;1;1;1	Elongation factor 1-beta	EEF1B2	tr|F8WF65|F8WF65_HUMAN Elongation factor 1-beta OS=Homo sapiens GN=EEF1B2 PE=1 SV=1;tr|F2Z2G2|F2Z2G2_HUMAN Elongation factor 1-beta OS=Homo sapiens GN=EEF1B2 PE=1 SV=1;tr|C9JZW3|C9JZW3_HUMAN Elongation factor 1-beta (Fragment) OS=Homo sapiens GN=EEF1B2 PE=	4	1	1	1	1	1	1	1	0	0	1	1	1	0	1	0	0	0	0	1	1	1	1	0	0	1	1	1	0	1	0	0	0	0	1	1	1	1	0	0	1	1
D6RGG3;Q99715;A0A087X0A8;H0Y5N9;H0Y991;H0Y4P7	D6RGG3;Q99715	18;18;6;3;2;2	18;18;6;3;2;2	18;18;6;3;2;2	Collagen alpha-1(XII) chain	COL12A1	tr|D6RGG3|D6RGG3_HUMAN Collagen alpha-1(XII) chain OS=Homo sapiens GN=COL12A1 PE=1 SV=1;sp|Q99715|COCA1_HUMAN Collagen alpha-1(XII) chain OS=Homo sapiens GN=COL12A1 PE=1 SV=2	6	18	18	18	4	4	4	2	2	2	2	1	2	18	0	0	2	2	0	4	4	4	2	2	2	2	1	2	18	0	0	2	2	0	4	4	4	2	2	2	2	1
E7EQD9;E9PDF6;O43795	E7EQD9;E9PDF6;O43795	1;1;1	1;1;1	1;1;1	Unconventional myosin-Ib	MYO1B	tr|E7EQD9|E7EQD9_HUMAN Unconventional myosin-Ib (Fragment) OS=Homo sapiens GN=MYO1B PE=1 SV=1;tr|E9PDF6|E9PDF6_HUMAN Unconventional myosin-Ib OS=Homo sapiens GN=MYO1B PE=1 SV=1;sp|O43795|MYO1B_HUMAN Unconventional myosin-Ib OS=Homo sapiens GN=MYO1B PE=1 SV	3	1	1	1	0	0	0	0	1	0	1	0	0	0	0	0	0	0	0	0	0	0	0	1	0	1	0	0	0	0	0	0	0	0	0	0	0	0	1	0	1	0
E7ES19;P35443	E7ES19;P35443	7;7	5;5	4;4	Thrombospondin-4	THBS4	tr|E7ES19|E7ES19_HUMAN Thrombospondin-4 OS=Homo sapiens GN=THBS4 PE=1 SV=1;sp|P35443|TSP4_HUMAN Thrombospondin-4 OS=Homo sapiens GN=THBS4 PE=1 SV=2	2	7	5	4	6	7	6	6	6	7	6	6	6	6	1	0	3	4	2	4	5	4	4	4	5	4	4	4	4	0	0	1	2	1	4	4	4	4	4	4	4	4
Q5JWQ4;E7EX60;Q5T7F0;Q5JWQ6;E9PEP6;O14786	Q5JWQ4;E7EX60;Q5T7F0;Q5JWQ6;E9PEP6;O14786	1;1;1;1;1;1	1;1;1;1;1;1	1;1;1;1;1;1	Neuropilin-1	NRP1	tr|Q5JWQ4|Q5JWQ4_HUMAN Neuropilin-1 OS=Homo sapiens GN=NRP1 PE=1 SV=2;tr|E7EX60|E7EX60_HUMAN Neuropilin-1 OS=Homo sapiens GN=NRP1 PE=1 SV=1;tr|Q5T7F0|Q5T7F0_HUMAN Neuropilin-1 OS=Homo sapiens GN=NRP1 PE=1 SV=1;tr|Q5JWQ6|Q5JWQ6_HUMAN Neuropilin-1 OS=Homo sa	6	1	1	1	1	1	1	1	1	1	1	1	1	1	0	0	0	0	0	1	1	1	1	1	1	1	1	1	1	0	0	0	0	0	1	1	1	1	1	1	1	1
F5H7V9;E9PC84;J3QSU6;P24821	F5H7V9;E9PC84;J3QSU6;P24821	3;3;3;3	3;3;3;3	3;3;3;3	Tenascin	TNC	tr|F5H7V9|F5H7V9_HUMAN Tenascin OS=Homo sapiens GN=TNC PE=1 SV=1;tr|E9PC84|E9PC84_HUMAN Tenascin OS=Homo sapiens GN=TNC PE=1 SV=1;tr|J3QSU6|J3QSU6_HUMAN Tenascin OS=Homo sapiens GN=TNC PE=1 SV=1;sp|P24821|TENA_HUMAN Tenascin OS=Homo sapiens GN=TNC PE=1 SV=	4	3	3	3	3	3	3	3	3	2	3	3	3	1	0	0	0	1	0	3	3	3	3	3	2	3	3	3	1	0	0	0	1	0	3	3	3	3	3	2	3	3
E9PG40;P05067;H7C0V9;A0A0A0MRG2	E9PG40;P05067;H7C0V9;A0A0A0MRG2	6;6;5;5	6;6;5;5	6;6;5;5	Amyloid beta A4 protein;N-APP;Soluble APP-alpha;Soluble APP-beta;C99;Beta-amyloid protein 42;Beta-amyloid protein 40;C83;P3(42);P3(40);C80;Gamma-secretase C-terminal fragment 59;Gamma-secretase C-terminal fragment 57;Gamma-secretase C-terminal fragment 50;C31	APP	tr|E9PG40|E9PG40_HUMAN Amyloid beta A4 protein OS=Homo sapiens GN=APP PE=1 SV=1;sp|P05067|A4_HUMAN Amyloid beta A4 protein OS=Homo sapiens GN=APP PE=1 SV=3;tr|H7C0V9|H7C0V9_HUMAN Amyloid beta A4 protein (Fragment) OS=Homo sapiens GN=APP PE=1 SV=1;tr|A0A0A0	4	6	6	6	5	5	5	5	5	5	5	5	4	2	0	0	1	1	0	5	5	5	5	5	5	5	5	4	2	0	0	1	1	0	5	5	5	5	5	5	5	5
E9PGA6;Q9BXJ4	E9PGA6;Q9BXJ4	4;4	4;4	4;4	Complement C1q tumor necrosis factor-related protein 3	C1QTNF3-AMACR;C1QTNF3	tr|E9PGA6|E9PGA6_HUMAN Protein C1QTNF3-AMACR OS=Homo sapiens GN=C1QTNF3-AMACR PE=4 SV=1;sp|Q9BXJ4|C1QT3_HUMAN Complement C1q tumor necrosis factor-related protein 3 OS=Homo sapiens GN=C1QTNF3 PE=1 SV=1	2	4	4	4	2	2	2	3	3	4	3	2	2	1	1	1	1	1	1	2	2	2	3	3	4	3	2	2	1	1	1	1	1	1	2	2	2	3	3	4	3	2
E9PHH3;H7C1K4;P18827	E9PHH3;H7C1K4;P18827	1;1;1	1;1;1	1;1;1	Syndecan-1	SDC1	tr|E9PHH3|E9PHH3_HUMAN Syndecan-1 OS=Homo sapiens GN=SDC1 PE=1 SV=1;tr|H7C1K4|H7C1K4_HUMAN Syndecan-1 (Fragment) OS=Homo sapiens GN=SDC1 PE=1 SV=1;sp|P18827|SDC1_HUMAN Syndecan-1 OS=Homo sapiens GN=SDC1 PE=1 SV=3	3	1	1	1	1	1	1	1	1	1	1	1	1	0	0	0	1	1	0	1	1	1	1	1	1	1	1	1	0	0	0	1	1	0	1	1	1	1	1	1	1	1
E9PL74;H0YDE2;E9PKC0;Q6IQ23	E9PL74;H0YDE2;E9PKC0;Q6IQ23	1;1;1;1	1;1;1;1	1;1;1;1	Pleckstrin homology domain-containing family A member 7	PLEKHA7	tr|E9PL74|E9PL74_HUMAN Pleckstrin homology domain-containing family A member 7 (Fragment) OS=Homo sapiens GN=PLEKHA7 PE=1 SV=7;tr|H0YDE2|H0YDE2_HUMAN Pleckstrin homology domain-containing family A member 7 (Fragment) OS=Homo sapiens GN=PLEKHA7 PE=1 SV=1;tr	4	1	1	1	0	0	0	0	0	0	0	0	0	0	0	0	0	1	0	0	0	0	0	0	0	0	0	0	0	0	0	0	1	0	0	0	0	0	0	0	0	0
E9PKE3;P11142;E9PN89;E9PLF4;P54652;E9PI65;E9PQQ4;E9PQK7;E9PK54;E9PNE6;E9PN25;E9PPY6;A8K7Q2;E9PM13;E9PS65	E9PKE3;P11142;E9PN89;E9PLF4;P54652	9;9;6;5;5;4;4;4;4;4;3;3;2;1;1	9;9;6;5;5;4;4;4;4;4;3;3;2;1;1	7;7;5;3;3;2;3;3;3;3;2;2;2;1;1	Heat shock cognate 71 kDa protein;Heat shock-related 70 kDa protein 2	HSPA8;HSPA2	tr|E9PKE3|E9PKE3_HUMAN Heat shock cognate 71 kDa protein OS=Homo sapiens GN=HSPA8 PE=1 SV=1;sp|P11142|HSP7C_HUMAN Heat shock cognate 71 kDa protein OS=Homo sapiens GN=HSPA8 PE=1 SV=1;tr|E9PN89|E9PN89_HUMAN Heat shock cognate 71 kDa protein (Fragment) OS=Ho	15	9	9	7	7	8	8	8	8	8	8	8	8	5	2	2	6	4	1	7	8	8	8	8	8	8	8	8	5	2	2	6	4	1	5	6	6	6	6	6	6	6
F5H6X6;E9PKU7;Q14697	F5H6X6;E9PKU7;Q14697	3;3;3	3;3;3	3;3;3	Neutral alpha-glucosidase AB	GANAB	tr|F5H6X6|F5H6X6_HUMAN Neutral alpha-glucosidase AB OS=Homo sapiens GN=GANAB PE=1 SV=1;tr|E9PKU7|E9PKU7_HUMAN Neutral alpha-glucosidase AB OS=Homo sapiens GN=GANAB PE=1 SV=1;sp|Q14697|GANAB_HUMAN Neutral alpha-glucosidase AB OS=Homo sapiens GN=GANAB PE=1 S	3	3	3	3	3	3	3	3	3	3	3	3	3	1	0	0	0	0	0	3	3	3	3	3	3	3	3	3	1	0	0	0	0	0	3	3	3	3	3	3	3	3
E9PPJ5;E9PLM6;P21741	E9PPJ5;E9PLM6;P21741	6;6;6	6;6;6	6;6;6	Midkine	MDK	tr|E9PPJ5|E9PPJ5_HUMAN Midkine (Fragment) OS=Homo sapiens GN=MDK PE=1 SV=1;tr|E9PLM6|E9PLM6_HUMAN Midkine OS=Homo sapiens GN=MDK PE=1 SV=1;sp|P21741|MK_HUMAN Midkine OS=Homo sapiens GN=MDK PE=1 SV=1	3	6	6	6	6	6	6	6	6	6	6	6	6	0	0	0	0	0	0	6	6	6	6	6	6	6	6	6	0	0	0	0	0	0	6	6	6	6	6	6	6	6
E9PS23;E9PP50;P23528	E9PS23;E9PP50;P23528	1;1;1	1;1;1	1;1;1	Cofilin-1	CFL1	tr|E9PS23|E9PS23_HUMAN Cofilin-1 (Fragment) OS=Homo sapiens GN=CFL1 PE=1 SV=7;tr|E9PP50|E9PP50_HUMAN Cofilin-1 (Fragment) OS=Homo sapiens GN=CFL1 PE=1 SV=7;sp|P23528|COF1_HUMAN Cofilin-1 OS=Homo sapiens GN=CFL1 PE=1 SV=3	3	1	1	1	0	0	0	1	1	1	1	1	1	1	0	0	0	0	0	0	0	0	1	1	1	1	1	1	1	0	0	0	0	0	0	0	0	1	1	1	1	1
F2Z2S8;H0YF32;H0YCJ7;E9PPU1;P23396	F2Z2S8;H0YF32;H0YCJ7;E9PPU1;P23396	1;1;1;1;1	1;1;1;1;1	1;1;1;1;1	40S ribosomal protein S3	RPS3	tr|F2Z2S8|F2Z2S8_HUMAN 40S ribosomal protein S3 OS=Homo sapiens GN=RPS3 PE=1 SV=1;tr|H0YF32|H0YF32_HUMAN 40S ribosomal protein S3 (Fragment) OS=Homo sapiens GN=RPS3 PE=1 SV=1;tr|H0YCJ7|H0YCJ7_HUMAN 40S ribosomal protein S3 (Fragment) OS=Homo sapiens GN=RPS	5	1	1	1	0	0	0	0	0	0	0	0	0	1	0	0	0	0	0	0	0	0	0	0	0	0	0	0	1	0	0	0	0	0	0	0	0	0	0	0	0	0
F5GY80;F5H7G1;P07358	F5GY80;F5H7G1;P07358	2;2;2	2;2;2	2;2;2	Complement component C8 beta chain	C8B	tr|F5GY80|F5GY80_HUMAN Complement component C8 beta chain OS=Homo sapiens GN=C8B PE=1 SV=1;tr|F5H7G1|F5H7G1_HUMAN Complement component C8 beta chain OS=Homo sapiens GN=C8B PE=1 SV=1;sp|P07358|CO8B_HUMAN Complement component C8 beta chain OS=Homo sapiens GN	3	2	2	2	2	2	2	2	2	2	2	1	1	2	0	0	0	1	0	2	2	2	2	2	2	2	1	1	2	0	0	0	1	0	2	2	2	2	2	2	2	1
F5GZS6;J3KPF3;P08195;H0YFS2;H0YFX4;F5H867;F5H0E2	F5GZS6;J3KPF3;P08195	5;5;5;2;1;1;1	5;5;5;2;1;1;1	5;5;5;2;1;1;1	4F2 cell-surface antigen heavy chain	SLC3A2	tr|F5GZS6|F5GZS6_HUMAN 4F2 cell-surface antigen heavy chain OS=Homo sapiens GN=SLC3A2 PE=1 SV=1;tr|J3KPF3|J3KPF3_HUMAN 4F2 cell-surface antigen heavy chain OS=Homo sapiens GN=SLC3A2 PE=1 SV=1;sp|P08195|4F2_HUMAN 4F2 cell-surface antigen heavy chain OS=Homo	7	5	5	5	1	1	2	1	2	2	2	2	1	5	0	0	0	0	0	1	1	2	1	2	2	2	2	1	5	0	0	0	0	0	1	1	2	1	2	2	2	2
F5H365;Q15436	F5H365;Q15436	1;1	1;1	1;1	Protein transport protein Sec23A	SEC23A	tr|F5H365|F5H365_HUMAN Protein transport protein Sec23A OS=Homo sapiens GN=SEC23A PE=1 SV=1;sp|Q15436|SC23A_HUMAN Protein transport protein Sec23A OS=Homo sapiens GN=SEC23A PE=1 SV=2	2	1	1	1	1	0	0	1	1	1	1	0	1	0	0	0	0	0	0	1	0	0	1	1	1	1	0	1	0	0	0	0	0	0	1	0	0	1	1	1	1	0
F5H5D3;Q9BQE3;F8VVB9;C9J2C0;Q9NY65;F8VQQ4;F8VRZ4;F8VS66;F8VX09;F8VWV9;C9K0S6;V9GZ17;F8VXZ7;F8VRK0;F8W0F6;Q9H853	F5H5D3;Q9BQE3;F8VVB9;C9J2C0;Q9NY65	11;11;7;7;7;5;4;4;3;3;2;2;1;1;1;1	1;1;0;1;1;0;0;0;0;0;0;1;0;0;0;0	0;0;0;0;0;0;0;0;0;0;0;0;0;0;0;0	Tubulin alpha-1C chain;Tubulin alpha-8 chain	TUBA1C;TUBA1B;TUBA8	tr|F5H5D3|F5H5D3_HUMAN Tubulin alpha-1C chain OS=Homo sapiens GN=TUBA1C PE=1 SV=1;sp|Q9BQE3|TBA1C_HUMAN Tubulin alpha-1C chain OS=Homo sapiens GN=TUBA1C PE=1 SV=1;tr|F8VVB9|F8VVB9_HUMAN Tubulin alpha-1B chain (Fragment) OS=Homo sapiens GN=TUBA1B PE=1 SV=7;	16	11	1	0	10	9	10	10	9	9	10	10	10	8	4	3	6	8	4	1	0	1	1	0	0	1	1	1	0	0	0	0	0	0	0	0	0	0	0	0	0	0
F6SDV2;Q9GZM7	F6SDV2;Q9GZM7	1;1	1;1	1;1	Tubulointerstitial nephritis antigen-like	TINAGL1	tr|F6SDV2|F6SDV2_HUMAN Tubulointerstitial nephritis antigen-like OS=Homo sapiens GN=TINAGL1 PE=1 SV=1;sp|Q9GZM7|TINAL_HUMAN Tubulointerstitial nephritis antigen-like OS=Homo sapiens GN=TINAGL1 PE=1 SV=1	2	1	1	1	1	1	1	1	1	1	1	1	1	0	0	0	0	0	0	1	1	1	1	1	1	1	1	1	0	0	0	0	0	0	1	1	1	1	1	1	1	1
F8VZY9;P05783;CON__P05784	F8VZY9;P05783;CON__P05784	2;2;1	2;2;1	2;2;1	Keratin, type I cytoskeletal 18	KRT18	tr|F8VZY9|F8VZY9_HUMAN Keratin, type I cytoskeletal 18 OS=Homo sapiens GN=KRT18 PE=1 SV=1;sp|P05783|K1C18_HUMAN Keratin, type I cytoskeletal 18 OS=Homo sapiens GN=KRT18 PE=1 SV=2;	3	2	2	2	1	1	1	2	2	2	2	2	2	0	0	0	1	0	0	1	1	1	2	2	2	2	2	2	0	0	0	1	0	0	1	1	1	2	2	2	2	2
F8W6I7;P09651;F8VYN5;H0YH80;F8VZ49;Q32P51;F8VTQ5;F8W646	F8W6I7;P09651;F8VYN5;H0YH80;F8VZ49;Q32P51	3;3;2;2;2;2;1;1	3;3;2;2;2;2;1;1	3;3;2;2;2;2;1;1	Heterogeneous nuclear ribonucleoprotein A1;Heterogeneous nuclear ribonucleoprotein A1, N-terminally processed;Heterogeneous nuclear ribonucleoprotein A1-like 2	HNRNPA1;HNRNPA1L2	tr|F8W6I7|F8W6I7_HUMAN Heterogeneous nuclear ribonucleoprotein A1 OS=Homo sapiens GN=HNRNPA1 PE=1 SV=2;sp|P09651|ROA1_HUMAN Heterogeneous nuclear ribonucleoprotein A1 OS=Homo sapiens GN=HNRNPA1 PE=1 SV=5;tr|F8VYN5|F8VYN5_HUMAN Heterogeneous nuclear ribonuc	8	3	3	3	2	3	3	2	2	2	2	2	2	0	0	0	0	0	0	2	3	3	2	2	2	2	2	2	0	0	0	0	0	0	2	3	3	2	2	2	2	2
F8WBR5;M0QZ52;G3V479;H0Y7A7;P62158;E7ETZ0;E7EMB3	F8WBR5;M0QZ52;G3V479;H0Y7A7;P62158;E7ETZ0;E7EMB3	2;2;2;2;2;1;1	2;2;2;2;2;1;1	2;2;2;2;2;1;1	Calmodulin	CALM2;CALM3;CALM1	tr|F8WBR5|F8WBR5_HUMAN Calmodulin OS=Homo sapiens GN=CALM2 PE=1 SV=1;tr|M0QZ52|M0QZ52_HUMAN Calmodulin OS=Homo sapiens GN=CALM3 PE=1 SV=1;tr|G3V479|G3V479_HUMAN Calmodulin OS=Homo sapiens GN=CALM1 PE=1 SV=1;tr|H0Y7A7|H0Y7A7_HUMAN Calmodulin (Fragment) OS=H	7	2	2	2	1	1	1	1	1	1	1	1	1	2	0	1	0	1	0	1	1	1	1	1	1	1	1	1	2	0	1	0	1	0	1	1	1	1	1	1	1	1
R4GN08;F8WCF6;P59998;F8WDD7;H7C0A3;A0A0A6YYG9	R4GN08;F8WCF6;P59998;F8WDD7;H7C0A3;A0A0A6YYG9	2;2;2;1;1;1	2;2;2;1;1;1	2;2;2;1;1;1	Actin-related protein 2/3 complex subunit 4	ARPC4;ARPC4-TTLL3	tr|R4GN08|R4GN08_HUMAN Actin-related protein 2/3 complex subunit 4 (Fragment) OS=Homo sapiens GN=ARPC4 PE=1 SV=1;tr|F8WCF6|F8WCF6_HUMAN Actin-related protein 2/3 complex subunit 4 OS=Homo sapiens GN=ARPC4-TTLL3 PE=3 SV=1;sp|P59998|ARPC4_HUMAN Actin-related	6	2	2	2	2	1	1	2	1	1	1	2	2	0	0	0	0	0	0	2	1	1	2	1	1	1	2	2	0	0	0	0	0	0	2	1	1	2	1	1	1	2
F8WEF0;P31939	F8WEF0;P31939	1;1	1;1	1;1	Bifunctional purine biosynthesis protein PURH;Phosphoribosylaminoimidazolecarboxamide formyltransferase;IMP cyclohydrolase	ATIC	tr|F8WEF0|F8WEF0_HUMAN Bifunctional purine biosynthesis protein PURH OS=Homo sapiens GN=ATIC PE=1 SV=1;sp|P31939|PUR9_HUMAN Bifunctional purine biosynthesis protein PURH OS=Homo sapiens GN=ATIC PE=1 SV=3	2	1	1	1	0	0	0	0	1	1	1	1	1	0	0	0	0	0	0	0	0	0	0	1	1	1	1	1	0	0	0	0	0	0	0	0	0	0	1	1	1	1
G3V1N2;P69905	G3V1N2;P69905	5;4	2;1	2;1	Hemoglobin subunit alpha	HBA2;HBA1	tr|G3V1N2|G3V1N2_HUMAN HCG1745306, isoform CRA_a OS=Homo sapiens GN=HBA2 PE=1 SV=1;sp|P69905|HBA_HUMAN Hemoglobin subunit alpha OS=Homo sapiens GN=HBA1 PE=1 SV=2	2	5	2	2	4	3	3	4	4	4	4	4	4	2	0	0	2	2	0	2	1	1	2	2	2	2	2	2	0	0	0	0	0	0	2	1	1	2	2	2	2	2
G3XAI2;P07942;E7EPA6	G3XAI2;P07942	22;22;10	22;22;10	22;22;10	Laminin subunit beta-1	LAMB1	tr|G3XAI2|G3XAI2_HUMAN Laminin subunit beta-1 OS=Homo sapiens GN=LAMB1 PE=1 SV=1;sp|P07942|LAMB1_HUMAN Laminin subunit beta-1 OS=Homo sapiens GN=LAMB1 PE=1 SV=2	3	22	22	22	20	16	17	19	20	20	20	20	19	18	1	1	7	9	1	20	16	17	19	20	20	20	20	19	18	1	1	7	9	1	20	16	17	19	20	20	20	20
H0Y4K8	H0Y4K8	13	1	1		FN1	tr|H0Y4K8|H0Y4K8_HUMAN Fibronectin (Fragment) OS=Homo sapiens GN=FN1 PE=1 SV=1	1	13	1	1	13	13	12	11	13	13	13	12	12	6	7	6	6	7	5	1	1	1	0	1	1	1	1	1	0	1	1	0	0	0	1	1	1	0	1	1	1	1
H0Y7Z1	H0Y7Z1	53	1	1		FN1	tr|H0Y7Z1|H0Y7Z1_HUMAN Fibronectin (Fragment) OS=Homo sapiens GN=FN1 PE=1 SV=1	1	53	1	1	50	51	49	51	53	53	53	51	51	32	31	30	37	39	30	0	0	0	1	1	1	1	1	1	0	0	0	0	0	0	0	0	0	1	1	1	1	1
J3KNJ2;H0YCQ8;Q7L2H7	J3KNJ2;H0YCQ8;Q7L2H7	1;1;1	1;1;1	1;1;1	Eukaryotic translation initiation factor 3 subunit M	EIF3M	tr|J3KNJ2|J3KNJ2_HUMAN Eukaryotic translation initiation factor 3 subunit M (Fragment) OS=Homo sapiens GN=EIF3M PE=1 SV=1;tr|H0YCQ8|H0YCQ8_HUMAN Eukaryotic translation initiation factor 3 subunit M (Fragment) OS=Homo sapiens GN=EIF3M PE=1 SV=7;sp|Q7L2H7|EI	3	1	1	1	1	0	0	1	1	1	1	0	1	0	0	0	0	0	0	1	0	0	1	1	1	1	0	1	0	0	0	0	0	0	1	0	0	1	1	1	1	0
H0YDT6;O00303	H0YDT6;O00303	1;1	1;1	1;1	Eukaryotic translation initiation factor 3 subunit F	EIF3F	tr|H0YDT6|H0YDT6_HUMAN Eukaryotic translation initiation factor 3 subunit F (Fragment) OS=Homo sapiens GN=EIF3F PE=1 SV=1;sp|O00303|EIF3F_HUMAN Eukaryotic translation initiation factor 3 subunit F OS=Homo sapiens GN=EIF3F PE=1 SV=1	2	1	1	1	1	1	1	1	1	1	1	1	1	1	0	0	0	0	0	1	1	1	1	1	1	1	1	1	1	0	0	0	0	0	1	1	1	1	1	1	1	1
H0YJM8;P28074	H0YJM8;P28074	1;1	1;1	1;1	Proteasome subunit beta type-5	PSMB5	tr|H0YJM8|H0YJM8_HUMAN Proteasome subunit beta type-5 (Fragment) OS=Homo sapiens GN=PSMB5 PE=1 SV=1;sp|P28074|PSB5_HUMAN Proteasome subunit beta type-5 OS=Homo sapiens GN=PSMB5 PE=1 SV=3	2	1	1	1	1	1	1	1	1	1	0	0	1	0	0	0	0	0	0	1	1	1	1	1	1	0	0	1	0	0	0	0	0	0	1	1	1	1	1	1	0	0
H3BND8;Q93009;F5H2X1	H3BND8;Q93009;F5H2X1	2;2;1	2;2;1	2;2;1	Ubiquitin carboxyl-terminal hydrolase;Ubiquitin carboxyl-terminal hydrolase 7	USP7	tr|H3BND8|H3BND8_HUMAN Ubiquitin carboxyl-terminal hydrolase 7 (Fragment) OS=Homo sapiens GN=USP7 PE=1 SV=1;sp|Q93009|UBP7_HUMAN Ubiquitin carboxyl-terminal hydrolase 7 OS=Homo sapiens GN=USP7 PE=1 SV=2;tr|F5H2X1|F5H2X1_HUMAN Ubiquitin carboxyl-terminal hy	3	2	2	2	1	0	1	1	1	1	1	1	2	0	0	0	0	0	0	1	0	1	1	1	1	1	1	2	0	0	0	0	0	0	1	0	1	1	1	1	1	1
H7C1H2;Q13200	H7C1H2;Q13200	1;1	1;1	1;1	26S proteasome non-ATPase regulatory subunit 2	PSMD2	tr|H7C1H2|H7C1H2_HUMAN 26S proteasome non-ATPase regulatory subunit 2 (Fragment) OS=Homo sapiens GN=PSMD2 PE=1 SV=1;sp|Q13200|PSMD2_HUMAN 26S proteasome non-ATPase regulatory subunit 2 OS=Homo sapiens GN=PSMD2 PE=1 SV=3	2	1	1	1	0	0	0	1	1	1	0	0	1	0	0	0	0	0	0	0	0	0	1	1	1	0	0	1	0	0	0	0	0	0	0	0	0	1	1	1	0	0
H7C1J8;P51991	H7C1J8;P51991	1;1	1;1	1;1	Heterogeneous nuclear ribonucleoprotein A3	HNRNPA3	tr|H7C1J8|H7C1J8_HUMAN Heterogeneous nuclear ribonucleoprotein A3 (Fragment) OS=Homo sapiens GN=HNRNPA3 PE=1 SV=1;sp|P51991|ROA3_HUMAN Heterogeneous nuclear ribonucleoprotein A3 OS=Homo sapiens GN=HNRNPA3 PE=1 SV=2	2	1	1	1	1	1	1	1	1	1	1	1	1	0	0	0	0	0	0	1	1	1	1	1	1	1	1	1	0	0	0	0	0	0	1	1	1	1	1	1	1	1
H7C410;P35052;H7C024;H7BZL4;C9J4Y6;H7BZE9	H7C410;P35052;H7C024;H7BZL4	11;11;9;6;3;3	11;11;9;6;3;3	11;11;9;6;3;3	Glypican-1;Secreted glypican-1	GPC1	tr|H7C410|H7C410_HUMAN Glypican-1 OS=Homo sapiens GN=GPC1 PE=1 SV=2;sp|P35052|GPC1_HUMAN Glypican-1 OS=Homo sapiens GN=GPC1 PE=1 SV=2;tr|H7C024|H7C024_HUMAN Glypican-1 (Fragment) OS=Homo sapiens GN=GPC1 PE=1 SV=2;tr|H7BZL4|H7BZL4_HUMAN Glypican-1 (Fragment	6	11	11	11	9	8	8	9	9	11	7	9	10	2	0	0	0	0	0	9	8	8	9	9	11	7	9	10	2	0	0	0	0	0	9	8	8	9	9	11	7	9
I3L3I1;Q8TAT6	I3L3I1;Q8TAT6	1;1	1;1	1;1	Nuclear protein localization protein 4 homolog	NPLOC4	tr|I3L3I1|I3L3I1_HUMAN Nuclear protein localization protein 4 homolog (Fragment) OS=Homo sapiens GN=NPLOC4 PE=1 SV=1;sp|Q8TAT6|NPL4_HUMAN Nuclear protein localization protein 4 homolog OS=Homo sapiens GN=NPLOC4 PE=1 SV=3	2	1	1	1	0	0	0	1	1	1	1	1	1	0	0	0	0	0	0	0	0	0	1	1	1	1	1	1	0	0	0	0	0	0	0	0	0	1	1	1	1	1
J3KQ66;P78509	J3KQ66;P78509	2;2	2;2	2;2	Reelin	RELN	tr|J3KQ66|J3KQ66_HUMAN Reelin OS=Homo sapiens GN=RELN PE=1 SV=1;sp|P78509|RELN_HUMAN Reelin OS=Homo sapiens GN=RELN PE=1 SV=3	2	2	2	2	0	0	0	0	0	0	0	0	0	1	0	0	2	2	0	0	0	0	0	0	0	0	0	0	1	0	0	2	2	0	0	0	0	0	0	0	0	0
K7EM02;K7EIJ8;Q8IYT4	K7EM02;K7EIJ8;Q8IYT4	1;1;1	1;1;1	1;1;1	Katanin p60 ATPase-containing subunit A-like 2	KATNAL2	tr|K7EM02|K7EM02_HUMAN Katanin p60 ATPase-containing subunit A-like 2 (Fragment) OS=Homo sapiens GN=KATNAL2 PE=1 SV=1;tr|K7EIJ8|K7EIJ8_HUMAN Katanin p60 ATPase-containing subunit A-like 2 (Fragment) OS=Homo sapiens GN=KATNAL2 PE=1 SV=1;sp|Q8IYT4|KATL2_HUMA	3	1	1	1	1	1	1	1	1	1	1	1	1	0	0	0	0	0	0	1	1	1	1	1	1	1	1	1	0	0	0	0	0	0	1	1	1	1	1	1	1	1
M0QZN2;M0R0F0;M0R0R2;P46782	M0QZN2;M0R0F0;M0R0R2;P46782	1;1;1;1	1;1;1;1	1;1;1;1	40S ribosomal protein S5;40S ribosomal protein S5, N-terminally processed	RPS5	tr|M0QZN2|M0QZN2_HUMAN 40S ribosomal protein S5 OS=Homo sapiens GN=RPS5 PE=1 SV=1;tr|M0R0F0|M0R0F0_HUMAN 40S ribosomal protein S5 (Fragment) OS=Homo sapiens GN=RPS5 PE=1 SV=1;tr|M0R0R2|M0R0R2_HUMAN 40S ribosomal protein S5 OS=Homo sapiens GN=RPS5 PE=1 SV=1	4	1	1	1	0	0	0	0	0	0	0	0	0	1	0	0	0	1	0	0	0	0	0	0	0	0	0	0	1	0	0	0	1	0	0	0	0	0	0	0	0	0
M0R3C9;Q9UM47	M0R3C9;Q9UM47	3;3	3;3	3;3	Neurogenic locus notch homolog protein 3;Notch 3 extracellular truncation;Notch 3 intracellular domain	NOTCH3	tr|M0R3C9|M0R3C9_HUMAN Neurogenic locus notch homolog protein 3 (Fragment) OS=Homo sapiens GN=NOTCH3 PE=1 SV=1;sp|Q9UM47|NOTC3_HUMAN Neurogenic locus notch homolog protein 3 OS=Homo sapiens GN=NOTCH3 PE=1 SV=2	2	3	3	3	1	1	1	2	2	1	2	2	2	2	0	0	1	2	0	1	1	1	2	2	1	2	2	2	2	0	0	1	2	0	1	1	1	2	2	1	2	2
O00299	O00299	1	1	1	Chloride intracellular channel protein 1	CLIC1	sp|O00299|CLIC1_HUMAN Chloride intracellular channel protein 1 OS=Homo sapiens GN=CLIC1 PE=1 SV=4	1	1	1	1	1	1	1	0	0	0	1	0	0	0	0	0	1	0	0	1	1	1	0	0	0	1	0	0	0	0	0	1	0	0	1	1	1	0	0	0	1	0
O00468;A0A087X208;H0Y5U1	O00468;A0A087X208	51;49;9	51;49;9	51;49;9	Agrin;Agrin N-terminal 110 kDa subunit;Agrin C-terminal 110 kDa subunit;Agrin C-terminal 90 kDa fragment;Agrin C-terminal 22 kDa fragment	AGRN	sp|O00468|AGRIN_HUMAN Agrin OS=Homo sapiens GN=AGRN PE=1 SV=5;tr|A0A087X208|A0A087X208_HUMAN Agrin OS=Homo sapiens GN=AGRN PE=1 SV=1	3	51	51	51	33	34	34	34	31	32	30	31	30	50	12	6	13	20	2	33	34	34	34	31	32	30	31	30	50	12	6	13	20	2	33	34	34	34	31	32	30	31
O00560;G5EA09;B4DHN5;E9PBU7	O00560;G5EA09	5;3;2;2	5;3;2;2	5;3;2;2	Syntenin-1	SDCBP	sp|O00560|SDCB1_HUMAN Syntenin-1 OS=Homo sapiens GN=SDCBP PE=1 SV=1;tr|G5EA09|G5EA09_HUMAN Syndecan binding protein (Syntenin), isoform CRA_a OS=Homo sapiens GN=SDCBP PE=1 SV=1	4	5	5	5	3	3	3	5	5	5	5	5	5	1	0	0	0	0	0	3	3	3	5	5	5	5	5	5	1	0	0	0	0	0	3	3	3	5	5	5	5	5
O15230	O15230	28	28	28	Laminin subunit alpha-5	LAMA5	sp|O15230|LAMA5_HUMAN Laminin subunit alpha-5 OS=Homo sapiens GN=LAMA5 PE=1 SV=8	1	28	28	28	17	16	18	18	20	17	15	18	17	23	0	0	9	16	0	17	16	18	18	20	17	15	18	17	23	0	0	9	16	0	17	16	18	18	20	17	15	18
O43707;P35609;F5GXS2;H7C144;Q08043;K7EJH8;G3V2N5;A0A087WSZ2;G3V2W4;F6THM6;G3V5M4;G3V2X9;H0YJ11;G3V2E8;K7EP19;M0QZQ3;C9JY79;Q9H254	O43707	18;7;6;5;5;4;4;4;3;3;2;2;2;1;1;1;1;1	18;7;6;5;5;4;4;4;3;3;2;2;2;1;1;1;1;1	7;0;3;3;0;2;0;0;0;0;0;0;0;0;0;1;1;1	Alpha-actinin-4	ACTN4	sp|O43707|ACTN4_HUMAN Alpha-actinin-4 OS=Homo sapiens GN=ACTN4 PE=1 SV=2	18	18	18	7	14	13	14	9	8	7	10	9	9	9	0	0	0	3	0	14	13	14	9	8	7	10	9	9	9	0	0	0	3	0	5	4	5	2	2	1	4	4
O60218;C9JRZ8	O60218	6;2	6;2	6;2	Aldo-keto reductase family 1 member B10	AKR1B10	sp|O60218|AK1BA_HUMAN Aldo-keto reductase family 1 member B10 OS=Homo sapiens GN=AKR1B10 PE=1 SV=2	2	6	6	6	5	5	5	5	5	5	6	6	6	0	0	0	0	1	0	5	5	5	5	5	5	6	6	6	0	0	0	0	1	0	5	5	5	5	5	5	6	6
O60687	O60687	1	1	1	Sushi repeat-containing protein SRPX2	SRPX2	sp|O60687|SRPX2_HUMAN Sushi repeat-containing protein SRPX2 OS=Homo sapiens GN=SRPX2 PE=1 SV=1	1	1	1	1	1	1	1	1	1	1	1	1	1	0	0	0	0	0	0	1	1	1	1	1	1	1	1	1	0	0	0	0	0	0	1	1	1	1	1	1	1	1
O60701;E7ER83;E7ETF4;E7EV97;E7ER95;D6RHF4;E9PBD2	O60701	14;4;4;4;3;1;1	14;4;4;4;3;1;1	14;4;4;4;3;1;1	UDP-glucose 6-dehydrogenase	UGDH	sp|O60701|UGDH_HUMAN UDP-glucose 6-dehydrogenase OS=Homo sapiens GN=UGDH PE=1 SV=1	7	14	14	14	10	8	8	13	11	11	13	13	13	6	1	0	5	6	3	10	8	8	13	11	11	13	13	13	6	1	0	5	6	3	10	8	8	13	11	11	13	13
O75369;E7EN95	O75369;E7EN95	24;17	19;17	19;17	Filamin-B	FLNB	sp|O75369|FLNB_HUMAN Filamin-B OS=Homo sapiens GN=FLNB PE=1 SV=2;tr|E7EN95|E7EN95_HUMAN Filamin-B OS=Homo sapiens GN=FLNB PE=1 SV=1	2	24	19	19	20	20	19	22	22	21	22	23	23	12	1	1	2	4	0	16	16	16	17	17	16	17	18	18	7	0	0	1	3	0	16	16	16	17	17	16	17	18
O94907;D6RGF1;D6RCC2;Q9UBU2	O94907	5;1;1;1	5;1;1;1	5;1;1;1	Dickkopf-related protein 1	DKK1	sp|O94907|DKK1_HUMAN Dickkopf-related protein 1 OS=Homo sapiens GN=DKK1 PE=1 SV=1	4	5	5	5	4	4	4	4	4	5	5	5	4	0	0	0	0	0	0	4	4	4	4	4	5	5	5	4	0	0	0	0	0	0	4	4	4	4	4	5	5	5
O94985;Q5SR54	O94985;Q5SR54	5;4	5;4	5;4	Calsyntenin-1;Soluble Alc-alpha;CTF1-alpha	CLSTN1	sp|O94985|CSTN1_HUMAN Calsyntenin-1 OS=Homo sapiens GN=CLSTN1 PE=1 SV=1;tr|Q5SR54|Q5SR54_HUMAN Calsyntenin-1 (Fragment) OS=Homo sapiens GN=CLSTN1 PE=1 SV=1	2	5	5	5	3	3	2	3	2	1	1	2	2	4	0	0	0	0	0	3	3	2	3	2	1	1	2	2	4	0	0	0	0	0	3	3	2	3	2	1	1	2
O95084	O95084	3	3	3	Serine protease 23	PRSS23	sp|O95084|PRS23_HUMAN Serine protease 23 OS=Homo sapiens GN=PRSS23 PE=1 SV=1	1	3	3	3	2	2	2	3	3	3	2	3	2	2	0	0	0	0	0	2	2	2	3	3	3	2	3	2	2	0	0	0	0	0	2	2	2	3	3	3	2	3
Q5SRP5;O95445	Q5SRP5;O95445	2;2	2;2	2;2	Apolipoprotein M	APOM	tr|Q5SRP5|Q5SRP5_HUMAN Apolipoprotein M OS=Homo sapiens GN=APOM PE=1 SV=1;sp|O95445|APOM_HUMAN Apolipoprotein M OS=Homo sapiens GN=APOM PE=1 SV=2	2	2	2	2	1	2	2	1	1	1	1	1	1	0	0	0	0	0	0	1	2	2	1	1	1	1	1	1	0	0	0	0	0	0	1	2	2	1	1	1	1	1
P00352;Q5SYQ7;Q5SYQ9;Q5SYQ8	P00352	5;2;2;2	5;2;2;2	5;2;2;2	Retinal dehydrogenase 1	ALDH1A1	sp|P00352|AL1A1_HUMAN Retinal dehydrogenase 1 OS=Homo sapiens GN=ALDH1A1 PE=1 SV=2	4	5	5	5	4	4	4	5	5	5	5	5	5	1	0	0	1	2	0	4	4	4	5	5	5	5	5	5	1	0	0	1	2	0	4	4	4	5	5	5	5	5
P00488;Q9NQP5;A6PVK5	P00488;Q9NQP5;A6PVK5	2;1;1	2;1;1	2;1;1	Coagulation factor XIII A chain	F13A1	sp|P00488|F13A_HUMAN Coagulation factor XIII A chain OS=Homo sapiens GN=F13A1 PE=1 SV=4;tr|Q9NQP5|Q9NQP5_HUMAN Coagulation factor XIII A chain (Fragment) OS=Homo sapiens GN=F13A1 PE=1 SV=2;tr|A6PVK5|A6PVK5_HUMAN Coagulation factor XIII A chain (Fragment) O	3	2	2	2	2	2	2	2	2	2	2	2	2	1	0	0	1	1	1	2	2	2	2	2	2	2	2	2	1	0	0	1	1	1	2	2	2	2	2	2	2	2
P00558;P07205	P00558	4;1	4;1	4;1	Phosphoglycerate kinase 1	PGK1	sp|P00558|PGK1_HUMAN Phosphoglycerate kinase 1 OS=Homo sapiens GN=PGK1 PE=1 SV=3	2	4	4	4	3	3	3	4	2	2	4	3	2	1	0	0	0	1	0	3	3	3	4	2	2	4	3	2	1	0	0	0	1	0	3	3	3	4	2	2	4	3
P00966;Q5T6L6;Q5T6L5	P00966;Q5T6L6	4;2;1	4;2;1	4;2;1	Argininosuccinate synthase	ASS1	sp|P00966|ASSY_HUMAN Argininosuccinate synthase OS=Homo sapiens GN=ASS1 PE=1 SV=2;tr|Q5T6L6|Q5T6L6_HUMAN Argininosuccinate synthase (Fragment) OS=Homo sapiens GN=ASS1 PE=1 SV=1	3	4	4	4	0	0	0	0	0	0	0	0	0	4	0	0	0	0	0	0	0	0	0	0	0	0	0	0	4	0	0	0	0	0	0	0	0	0	0	0	0	0
P01024;M0QYC8;M0QXZ3;M0R0Q9	P01024	48;5;3;1	38;4;2;1	38;4;2;1	Complement C3;Complement C3 beta chain;C3-beta-c;Complement C3 alpha chain;C3a anaphylatoxin;Acylation stimulating protein;Complement C3b alpha chain;Complement C3c alpha chain fragment 1;Complement C3dg fragment;Complement C3g fragment;Complement C3d fragment;Complement C3f fragment;Complement C3c alpha chain fragment 2	C3	sp|P01024|CO3_HUMAN Complement C3 OS=Homo sapiens GN=C3 PE=1 SV=2	4	48	38	38	11	11	12	13	12	12	14	12	13	37	12	6	38	42	30	2	3	3	3	2	3	4	2	3	29	6	3	32	34	24	2	3	3	3	2	3	4	2
P01137	P01137	1	1	1	Transforming growth factor beta-1;Latency-associated peptide	TGFB1	sp|P01137|TGFB1_HUMAN Transforming growth factor beta-1 OS=Homo sapiens GN=TGFB1 PE=1 SV=2	1	1	1	1	1	1	1	1	1	1	1	1	1	1	0	0	0	1	0	1	1	1	1	1	1	1	1	1	1	0	0	0	1	0	1	1	1	1	1	1	1	1
P02452	P02452	3	3	3	Collagen alpha-1(I) chain	COL1A1	sp|P02452|CO1A1_HUMAN Collagen alpha-1(I) chain OS=Homo sapiens GN=COL1A1 PE=1 SV=5	1	3	3	3	2	1	1	3	3	1	3	1	2	1	0	0	0	1	0	2	1	1	3	3	1	3	1	2	1	0	0	0	1	0	2	1	1	3	3	1	3	1
P02458	P02458	4	4	4	Collagen alpha-1(II) chain;Collagen alpha-1(II) chain;Chondrocalcin	COL2A1	sp|P02458|CO2A1_HUMAN Collagen alpha-1(II) chain OS=Homo sapiens GN=COL2A1 PE=1 SV=3	1	4	4	4	4	4	4	3	2	2	4	3	3	2	0	0	0	0	0	4	4	4	3	2	2	4	3	3	2	0	0	0	0	0	4	4	4	3	2	2	4	3
P02545;Q3BDU5;Q5TCI8;A0A0C4DGC5;H0YAB0	P02545;Q3BDU5;Q5TCI8	8;6;6;2;1	8;6;6;2;1	8;6;6;2;1	Prelamin-A/C;Lamin-A/C	LMNA	sp|P02545|LMNA_HUMAN Prelamin-A/C OS=Homo sapiens GN=LMNA PE=1 SV=1;tr|Q3BDU5|Q3BDU5_HUMAN Prelamin-A/C OS=Homo sapiens GN=LMNA PE=1 SV=1;tr|Q5TCI8|Q5TCI8_HUMAN Prelamin-A/C OS=Homo sapiens GN=LMNA PE=1 SV=1	5	8	8	8	6	6	6	8	8	8	8	8	8	8	0	0	2	3	0	6	6	6	8	8	8	8	8	8	8	0	0	2	3	0	6	6	6	8	8	8	8	8
P02647	P02647	3	2	2	Apolipoprotein A-I;Proapolipoprotein A-I;Truncated apolipoprotein A-I	APOA1	sp|P02647|APOA1_HUMAN Apolipoprotein A-I OS=Homo sapiens GN=APOA1 PE=1 SV=1	1	3	2	2	1	1	1	1	1	1	1	1	1	1	1	1	3	3	3	0	0	0	0	0	0	0	0	0	0	0	0	2	2	2	0	0	0	0	0	0	0	0
P02649;H0Y7L5;E9PEV4;E7ERP7	P02649;H0Y7L5	12;6;5;5	9;6;5;5	9;6;5;5	Apolipoprotein E	APOE	sp|P02649|APOE_HUMAN Apolipoprotein E OS=Homo sapiens GN=APOE PE=1 SV=1;tr|H0Y7L5|H0Y7L5_HUMAN Apolipoprotein E (Fragment) OS=Homo sapiens GN=APOE PE=1 SV=2	4	12	9	9	2	2	3	3	3	3	3	3	3	3	1	1	10	11	6	0	0	1	0	0	0	0	0	0	0	0	0	8	9	5	0	0	1	0	0	0	0	0
V9GYC1;V9GYS1;V9GYG9;V9GYM3;P02652;V9GYE3	V9GYC1;V9GYS1;V9GYG9;V9GYM3;P02652;V9GYE3	2;2;2;2;2;1	2;2;2;2;2;1	2;2;2;2;2;1	Apolipoprotein A-II;Proapolipoprotein A-II;Truncated apolipoprotein A-II	APOA2	tr|V9GYC1|V9GYC1_HUMAN Apolipoprotein A-II (Fragment) OS=Homo sapiens GN=APOA2 PE=1 SV=1;tr|V9GYS1|V9GYS1_HUMAN Apolipoprotein A-II OS=Homo sapiens GN=APOA2 PE=1 SV=1;tr|V9GYG9|V9GYG9_HUMAN Apolipoprotein A-II (Fragment) OS=Homo sapiens GN=APOA2 PE=1 SV=1;	6	2	2	2	0	0	0	0	0	0	0	0	0	0	0	0	1	2	0	0	0	0	0	0	0	0	0	0	0	0	0	1	2	0	0	0	0	0	0	0	0	0
P02751	P02751	115	115	63	Fibronectin;Anastellin;Ugl-Y1;Ugl-Y2;Ugl-Y3	FN1	sp|P02751|FINC_HUMAN Fibronectin OS=Homo sapiens GN=FN1 PE=1 SV=4	1	115	115	63	108	110	108	110	113	113	112	109	109	64	55	53	72	80	59	108	110	108	110	113	113	112	109	109	64	55	53	72	80	59	58	59	59	60	61	61	60	59
38908;38909;38910;38911;38912;38913;38914;38915;38916;38917;38918;38919;38920;38921;38922;38923;38924;38925;38926;38927;38928;38929;38930;38931;38932;38933;38934;38935;38936;38937;38938;38939;38940;38941;38942;38943;38944;38945;38946;39271;39272;39273;39274;39275;39276;39277;39278;39279;39280;39281;39282;39283;39284;39285;39286;39287;39288;39289;39290;39291;39292;39293;39294;39295;39296;39297;392…	386;2036;2333;3127;3141;3364;3495;3904;4240;4508;5344;5687;6134;6512;6741;7266;7654;7810;7960;8557;9569;9616;10249;10755;11428;11775;12273;12357;13201;13339;13374;13538;14072;14231;14590;15743;15859;15877;16431;16629;16718;16890;17437;17453;18517;18821;18975;19231;19940;21263;21808;23309;24662;25167;25346;25947;26024;26069;26150;26164;26259;26362;26426;26482;26530;26565;26730;26756;26809;26850;26…	49;50;51;52;53;54;59;60;61;62	320;463;477;926;1283;1548;1783;2273;2274;2373
P04083;Q5T3N0;Q5T3N1	P04083	3;1;1	3;1;1	3;1;1	Annexin A1	ANXA1	sp|P04083|ANXA1_HUMAN Annexin A1 OS=Homo sapiens GN=ANXA1 PE=1 SV=2	3	3	3	3	3	2	2	3	2	2	3	2	2	0	0	0	0	0	0	3	2	2	3	2	2	3	2	2	0	0	0	0	0	0	3	2	2	3	2	2	3	2
P04114;A0A087WTM7;A8MUN2	P04114;A0A087WTM7	18;17;6	15;14;3	15;14;3	Apolipoprotein B-100;Apolipoprotein B-48	APOB	sp|P04114|APOB_HUMAN Apolipoprotein B-100 OS=Homo sapiens GN=APOB PE=1 SV=2;tr|A0A087WTM7|A0A087WTM7_HUMAN Apolipoprotein B-100 OS=Homo sapiens GN=APOB PE=1 SV=1	3	18	15	15	7	10	10	8	8	7	7	7	7	7	4	4	13	11	6	5	7	7	5	5	4	4	4	4	4	1	1	10	8	4	5	7	7	5	5	4	4	4
P04406;E7EUT5;O14556	P04406;E7EUT5	13;10;1	13;10;1	13;10;1	Glyceraldehyde-3-phosphate dehydrogenase	GAPDH	sp|P04406|G3P_HUMAN Glyceraldehyde-3-phosphate dehydrogenase OS=Homo sapiens GN=GAPDH PE=1 SV=3;tr|E7EUT5|E7EUT5_HUMAN Glyceraldehyde-3-phosphate dehydrogenase OS=Homo sapiens GN=GAPDH PE=1 SV=1	3	13	13	13	12	12	12	12	11	11	11	13	13	11	8	8	8	8	6	12	12	12	12	11	11	11	13	13	11	8	8	8	8	6	12	12	12	12	11	11	11	13
P05121	P05121	5	5	5	Plasminogen activator inhibitor 1	SERPINE1	sp|P05121|PAI1_HUMAN Plasminogen activator inhibitor 1 OS=Homo sapiens GN=SERPINE1 PE=1 SV=1	1	5	5	5	5	4	4	5	5	5	5	4	3	0	0	0	0	0	0	5	4	4	5	5	5	5	4	3	0	0	0	0	0	0	5	4	4	5	5	5	5	4
P05186;B1ANL0	P05186;B1ANL0	2;1	2;1	2;1	Alkaline phosphatase, tissue-nonspecific isozyme	ALPL	sp|P05186|PPBT_HUMAN Alkaline phosphatase, tissue-nonspecific isozyme OS=Homo sapiens GN=ALPL PE=1 SV=4;tr|B1ANL0|B1ANL0_HUMAN Alkaline phosphatase, tissue-nonspecific isozyme (Fragment) OS=Homo sapiens GN=ALPL PE=1 SV=2	2	2	2	2	0	0	0	0	0	0	0	0	0	2	0	0	0	1	0	0	0	0	0	0	0	0	0	0	2	0	0	0	1	0	0	0	0	0	0	0	0	0
P06703;R4GN98	P06703;R4GN98	5;3	5;3	5;3	Protein S100-A6;Protein S100	S100A6	sp|P06703|S10A6_HUMAN Protein S100-A6 OS=Homo sapiens GN=S100A6 PE=1 SV=1;tr|R4GN98|R4GN98_HUMAN Protein S100 (Fragment) OS=Homo sapiens GN=S100A6 PE=1 SV=1	2	5	5	5	2	2	3	3	3	3	3	2	2	1	3	2	0	0	0	2	2	3	3	3	3	3	2	2	1	3	2	0	0	0	2	2	3	3	3	3	3	2
P06748;E5RGW4;E5RI98	P06748	7;2;1	7;2;1	7;2;1	Nucleophosmin	NPM1	sp|P06748|NPM_HUMAN Nucleophosmin OS=Homo sapiens GN=NPM1 PE=1 SV=2	3	7	7	7	6	4	4	6	6	6	6	6	6	5	2	1	3	4	1	6	4	4	6	6	6	6	6	6	5	2	1	3	4	1	6	4	4	6	6	6	6	6
P07093;C9JN98	P07093	9;3	9;3	9;3	Glia-derived nexin	SERPINE2	sp|P07093|GDN_HUMAN Glia-derived nexin OS=Homo sapiens GN=SERPINE2 PE=1 SV=1	2	9	9	9	9	9	9	8	9	9	7	8	8	0	0	0	0	0	0	9	9	9	8	9	9	7	8	8	0	0	0	0	0	0	9	9	9	8	9	9	7	8
P07099	P07099	1	1	1	Epoxide hydrolase 1	EPHX1	sp|P07099|HYEP_HUMAN Epoxide hydrolase 1 OS=Homo sapiens GN=EPHX1 PE=1 SV=1	1	1	1	1	1	1	1	1	1	0	1	1	1	0	0	0	0	0	0	1	1	1	1	1	0	1	1	1	0	0	0	0	0	0	1	1	1	1	1	0	1	1
P07195;C9J7H8;A8MW50;F5H793	P07195;C9J7H8;A8MW50	3;2;2;1	3;2;2;1	3;2;2;1	L-lactate dehydrogenase B chain;L-lactate dehydrogenase	LDHB	sp|P07195|LDHB_HUMAN L-lactate dehydrogenase B chain OS=Homo sapiens GN=LDHB PE=1 SV=2;tr|C9J7H8|C9J7H8_HUMAN L-lactate dehydrogenase B chain (Fragment) OS=Homo sapiens GN=LDHB PE=1 SV=7;tr|A8MW50|A8MW50_HUMAN L-lactate dehydrogenase (Fragment) OS=Homo sap	4	3	3	3	2	2	2	2	2	2	2	2	2	1	0	0	0	1	0	2	2	2	2	2	2	2	2	2	1	0	0	0	1	0	2	2	2	2	2	2	2	2
P07355;H0YN42;H0YMD0;H0YMU9;H0YM50;A6NMY6;H0YKS4;H0YMM1;H0YNP5;H0YKZ7;H0YLV6;H0YMT9;H0YKX9;H0YN28;H0YL33;H0YKL9;H0YMW4;H0YNA0;H0YKV8;H0YN52;H0YMD9;H0YNB8;H0YKN4;H0YLE2	P07355;H0YN42;H0YMD0;H0YMU9;H0YM50;A6NMY6;H0YKS4;H0YMM1;H0YNP5	18;16;15;15;13;13;12;10;10;8;8;8;8;8;8;7;7;6;5;4;4;3;3;2	18;16;15;15;13;13;12;10;10;8;8;8;8;8;8;7;7;6;5;4;4;3;3;2	18;16;15;15;13;13;12;10;10;8;8;8;8;8;8;7;7;6;5;4;4;3;3;2	Annexin A2;Annexin;Putative annexin A2-like protein	ANXA2;ANXA2P2	sp|P07355|ANXA2_HUMAN Annexin A2 OS=Homo sapiens GN=ANXA2 PE=1 SV=2;tr|H0YN42|H0YN42_HUMAN Annexin (Fragment) OS=Homo sapiens GN=ANXA2 PE=1 SV=1;tr|H0YMD0|H0YMD0_HUMAN Annexin (Fragment) OS=Homo sapiens GN=ANXA2 PE=1 SV=1;tr|H0YMU9|H0YMU9_HUMAN Annexin OS=	24	18	18	18	16	15	15	14	12	11	15	14	15	11	1	1	0	0	0	16	15	15	14	12	11	15	14	15	11	1	1	0	0	0	16	15	15	14	12	11	15	14
Q5JP53;P07437;Q5ST81;Q9BVA1;Q13885;M0R1I1	Q5JP53;P07437;Q5ST81;Q9BVA1;Q13885	12;12;9;9;9;1	3;3;0;1;1;0	2;2;0;0;0;0	Tubulin beta chain;Tubulin beta-2B chain;Tubulin beta-2A chain	TUBB;TUBB2B;TUBB2A	tr|Q5JP53|Q5JP53_HUMAN Tubulin beta chain OS=Homo sapiens GN=TUBB PE=1 SV=1;sp|P07437|TBB5_HUMAN Tubulin beta chain OS=Homo sapiens GN=TUBB PE=1 SV=2;tr|Q5ST81|Q5ST81_HUMAN Tubulin beta chain OS=Homo sapiens GN=TUBB PE=1 SV=1;sp|Q9BVA1|TBB2B_HUMAN Tubulin	6	12	3	2	9	8	8	10	9	10	10	10	10	11	3	5	10	11	5	2	3	3	3	3	3	3	3	3	2	1	0	2	3	1	1	2	2	2	2	2	2	2
P07900;G3V2J8;Q14568;Q58FF8;Q58FF6;Q58FG0	P07900	13;3;3;3;3;1	6;1;1;0;0;0	6;1;1;0;0;0	Heat shock protein HSP 90-alpha	HSP90AA1	sp|P07900|HS90A_HUMAN Heat shock protein HSP 90-alpha OS=Homo sapiens GN=HSP90AA1 PE=1 SV=5	6	13	6	6	5	6	6	5	4	5	5	4	5	11	6	4	8	9	5	0	1	1	0	0	1	1	0	1	4	3	2	3	3	3	0	1	1	0	0	1	1	0
P07996;A8MZG1;P35442	P07996	50;5;4	12;2;1	12;2;1	Thrombospondin-1	THBS1	sp|P07996|TSP1_HUMAN Thrombospondin-1 OS=Homo sapiens GN=THBS1 PE=1 SV=2	3	50	12	12	44	44	44	44	47	45	46	44	48	32	9	8	23	27	13	10	10	10	11	11	11	11	11	11	4	0	0	4	3	1	10	10	10	11	11	11	11	11
P08238;Q58FF7;F8W026;Q96GW1	P08238	16;6;1;1	16;6;1;1	8;3;0;0	Heat shock protein HSP 90-beta	HSP90AB1	sp|P08238|HS90B_HUMAN Heat shock protein HSP 90-beta OS=Homo sapiens GN=HSP90AB1 PE=1 SV=4	4	16	16	8	11	8	9	10	8	9	11	8	9	14	8	6	11	13	5	11	8	9	10	8	9	11	8	9	14	8	6	11	13	5	5	3	3	4	3	4	6	3
P08572	P08572	5	5	5	Collagen alpha-2(IV) chain;Canstatin	COL4A2	sp|P08572|CO4A2_HUMAN Collagen alpha-2(IV) chain OS=Homo sapiens GN=COL4A2 PE=1 SV=4	1	5	5	5	0	0	0	0	0	0	0	0	0	5	0	0	0	0	0	0	0	0	0	0	0	0	0	0	5	0	0	0	0	0	0	0	0	0	0	0	0	0
P08581;H7C174;C9JKM5	P08581;H7C174	4;2;1	4;2;1	4;2;1	Hepatocyte growth factor receptor	MET	sp|P08581|MET_HUMAN Hepatocyte growth factor receptor OS=Homo sapiens GN=MET PE=1 SV=4;tr|H7C174|H7C174_HUMAN Hepatocyte growth factor receptor (Fragment) OS=Homo sapiens GN=MET PE=1 SV=1	3	4	4	4	3	4	3	3	3	3	3	2	3	0	0	0	0	0	0	3	4	3	3	3	3	3	2	3	0	0	0	0	0	0	3	4	3	3	3	3	3	2
P08603;A0A0D9SG88;Q5TFM2;A0A087WYK9;Q6NSD3;B1AKG0;Q03591;Q02985	P08603	29;13;10;1;1;1;1;1	29;13;10;1;1;1;1;1	29;13;10;1;1;1;1;1	Complement factor H	CFH	sp|P08603|CFAH_HUMAN Complement factor H OS=Homo sapiens GN=CFH PE=1 SV=4	8	29	29	29	24	27	28	27	26	25	28	27	29	0	0	0	0	1	0	24	27	28	27	26	25	28	27	29	0	0	0	0	1	0	24	27	28	27	26	25	28	27
P09871;F8WCZ6;A0A087X232;H0Y5D1;F5H7T4;B5MCV4	P09871;F8WCZ6;A0A087X232;H0Y5D1;F5H7T4	9;8;7;6;5;1	9;8;7;6;5;1	9;8;7;6;5;1	Complement C1s subcomponent;Complement C1s subcomponent heavy chain;Complement C1s subcomponent light chain	C1S	sp|P09871|C1S_HUMAN Complement C1s subcomponent OS=Homo sapiens GN=C1S PE=1 SV=1;tr|F8WCZ6|F8WCZ6_HUMAN Complement C1s subcomponent OS=Homo sapiens GN=C1S PE=1 SV=1;tr|A0A087X232|A0A087X232_HUMAN Complement C1s subcomponent OS=Homo sapiens GN=C1S PE=1 SV=1	6	9	9	9	4	4	4	4	4	4	4	3	4	9	1	0	0	0	0	4	4	4	4	4	4	4	3	4	9	1	0	0	0	0	4	4	4	4	4	4	4	3
P10451;D6R9C5	P10451;D6R9C5	2;1	2;1	2;1	Osteopontin	SPP1	sp|P10451|OSTP_HUMAN Osteopontin OS=Homo sapiens GN=SPP1 PE=1 SV=1;tr|D6R9C5|D6R9C5_HUMAN Osteopontin (Fragment) OS=Homo sapiens GN=SPP1 PE=1 SV=1	2	2	2	2	0	0	0	0	0	0	0	0	0	0	0	0	2	2	1	0	0	0	0	0	0	0	0	0	0	0	0	2	2	1	0	0	0	0	0	0	0	0
P10646;C9JBB3;C9JKV3;C9JT76;C9JQ14	P10646;C9JBB3	7;6;3;1;1	7;6;3;1;1	7;6;3;1;1	Tissue factor pathway inhibitor	TFPI	sp|P10646|TFPI1_HUMAN Tissue factor pathway inhibitor OS=Homo sapiens GN=TFPI PE=1 SV=1;tr|C9JBB3|C9JBB3_HUMAN Tissue factor pathway inhibitor (Fragment) OS=Homo sapiens GN=TFPI PE=1 SV=1	5	7	7	7	5	5	5	6	6	5	5	5	5	0	0	0	4	3	3	5	5	5	6	6	5	5	5	5	0	0	0	4	3	3	5	5	5	6	6	5	5	5
P10909;H0YC35;H0YLK8;E7ERK6;E7ETB4;H0YAS8;E5RG36;E5RGB0;E5RH61;E5RJZ5	P10909;H0YC35;H0YLK8;E7ERK6	12;7;7;6;5;4;3;3;3;3	12;7;7;6;5;4;3;3;3;3	12;7;7;6;5;4;3;3;3;3	Clusterin;Clusterin beta chain;Clusterin alpha chain;Clusterin	CLU	sp|P10909|CLUS_HUMAN Clusterin OS=Homo sapiens GN=CLU PE=1 SV=1;tr|H0YC35|H0YC35_HUMAN Clusterin (Fragment) OS=Homo sapiens GN=CLU PE=1 SV=1;tr|H0YLK8|H0YLK8_HUMAN Clusterin (Fragment) OS=Homo sapiens GN=CLU PE=1 SV=1;tr|E7ERK6|E7ERK6_HUMAN Clusterin (Frag	10	12	12	12	7	8	9	8	6	6	7	7	7	12	3	3	4	7	2	7	8	9	8	6	6	7	7	7	12	3	3	4	7	2	7	8	9	8	6	6	7	7
P11021	P11021	3	2	2	78 kDa glucose-regulated protein	HSPA5	sp|P11021|GRP78_HUMAN 78 kDa glucose-regulated protein OS=Homo sapiens GN=HSPA5 PE=1 SV=2	1	3	2	2	3	3	2	3	2	3	3	3	3	2	0	0	1	0	0	2	2	1	2	1	2	2	2	2	1	0	0	0	0	0	2	2	1	2	1	2	2	2
P11047	P11047	25	25	25	Laminin subunit gamma-1	LAMC1	sp|P11047|LAMC1_HUMAN Laminin subunit gamma-1 OS=Homo sapiens GN=LAMC1 PE=1 SV=3	1	25	25	25	19	18	17	19	19	19	18	19	19	21	2	2	11	14	2	19	18	17	19	19	19	18	19	19	21	2	2	11	14	2	19	18	17	19	19	19	18	19
P11216	P11216	2	2	2	Glycogen phosphorylase, brain form	PYGB	sp|P11216|PYGB_HUMAN Glycogen phosphorylase, brain form OS=Homo sapiens GN=PYGB PE=1 SV=5	1	2	2	2	1	1	1	1	0	0	0	0	0	0	0	0	0	0	0	1	1	1	1	0	0	0	0	0	0	0	0	0	0	0	1	1	1	1	0	0	0	0
P11413;E7EUI8;E7EM57;E9PD92	P11413;E7EUI8;E7EM57	11;7;6;5	11;7;6;5	11;7;6;5	Glucose-6-phosphate 1-dehydrogenase	G6PD	sp|P11413|G6PD_HUMAN Glucose-6-phosphate 1-dehydrogenase OS=Homo sapiens GN=G6PD PE=1 SV=4;tr|E7EUI8|E7EUI8_HUMAN Glucose-6-phosphate 1-dehydrogenase (Fragment) OS=Homo sapiens GN=G6PD PE=1 SV=7;tr|E7EM57|E7EM57_HUMAN Glucose-6-phosphate 1-dehydrogenase (F	4	11	11	11	11	10	10	10	10	10	10	11	10	0	1	0	0	0	0	11	10	10	10	10	10	10	11	10	0	1	0	0	0	0	11	10	10	10	10	10	10	11
P11717;S4R328	P11717	5;1	5;1	5;1	Cation-independent mannose-6-phosphate receptor	IGF2R	sp|P11717|MPRI_HUMAN Cation-independent mannose-6-phosphate receptor OS=Homo sapiens GN=IGF2R PE=1 SV=3	2	5	5	5	5	5	5	5	5	5	5	5	5	3	0	0	1	2	0	5	5	5	5	5	5	5	5	5	3	0	0	1	2	0	5	5	5	5	5	5	5	5
P12109;A0A087X0S5	P12109;A0A087X0S5	29;28	29;28	29;28	Collagen alpha-1(VI) chain	COL6A1	sp|P12109|CO6A1_HUMAN Collagen alpha-1(VI) chain OS=Homo sapiens GN=COL6A1 PE=1 SV=3;tr|A0A087X0S5|A0A087X0S5_HUMAN Collagen alpha-1(VI) chain OS=Homo sapiens GN=COL6A1 PE=1 SV=1	2	29	29	29	23	27	27	26	28	28	27	29	28	0	1	1	1	2	0	23	27	27	26	28	28	27	29	28	0	1	1	1	2	0	23	27	27	26	28	28	27	29
P12814;H9KV75;H7C5W8;H0YJW3	P12814;H9KV75	13;11;4;3	2;2;1;1	2;2;1;1	Alpha-actinin-1	ACTN1	sp|P12814|ACTN1_HUMAN Alpha-actinin-1 OS=Homo sapiens GN=ACTN1 PE=1 SV=2;tr|H9KV75|H9KV75_HUMAN Alpha-actinin-1 OS=Homo sapiens GN=ACTN1 PE=1 SV=1	4	13	2	2	10	10	10	8	7	7	7	5	7	6	0	0	0	1	0	1	1	1	1	1	1	1	0	1	0	0	0	0	0	0	1	1	1	1	1	1	1	0
P13497	P13497	5	5	5	Bone morphogenetic protein 1	BMP1	sp|P13497|BMP1_HUMAN Bone morphogenetic protein 1 OS=Homo sapiens GN=BMP1 PE=1 SV=2	1	5	5	5	2	1	0	2	1	2	2	2	2	3	1	0	1	1	0	2	1	0	2	1	2	2	2	2	3	1	0	1	1	0	2	1	0	2	1	2	2	2
P13639	P13639	17	17	17	Elongation factor 2	EEF2	sp|P13639|EF2_HUMAN Elongation factor 2 OS=Homo sapiens GN=EEF2 PE=1 SV=4	1	17	17	17	10	9	8	9	8	9	8	9	10	12	5	4	8	9	2	10	9	8	9	8	9	8	9	10	12	5	4	8	9	2	10	9	8	9	8	9	8	9
P14543;H0YJV3;A0A087WZP6;A0A0A0MTL9;Q14112	P14543	19;1;1;1;1	19;1;1;1;1	19;1;1;1;1	Nidogen-1	NID1	sp|P14543|NID1_HUMAN Nidogen-1 OS=Homo sapiens GN=NID1 PE=1 SV=3	5	19	19	19	16	16	16	17	17	17	17	18	18	3	0	0	0	1	0	16	16	16	17	17	17	17	18	18	3	0	0	0	1	0	16	16	16	17	17	17	17	18
P14618;B4DNK4;H3BTN5;H3BQ34;H3BR70;H3BT25;H3BUW1;H3BTJ2;H3BU13;H3BN34;H3BQZ3;P30613	P14618;B4DNK4;H3BTN5;H3BQ34	26;20;20;14;12;10;10;10;3;2;2;1	26;20;20;14;12;10;10;10;3;2;2;1	26;20;20;14;12;10;10;10;3;2;2;1	Pyruvate kinase PKM;Pyruvate kinase	PKM	sp|P14618|KPYM_HUMAN Pyruvate kinase PKM OS=Homo sapiens GN=PKM PE=1 SV=4;tr|B4DNK4|B4DNK4_HUMAN Pyruvate kinase OS=Homo sapiens GN=PKM PE=1 SV=1;tr|H3BTN5|H3BTN5_HUMAN Pyruvate kinase (Fragment) OS=Homo sapiens GN=PKM PE=1 SV=1;tr|H3BQ34|H3BQ34_HUMAN Pyru	12	26	26	26	21	22	23	22	22	22	23	23	24	16	6	3	8	12	1	21	22	23	22	22	22	23	23	24	16	6	3	8	12	1	21	22	23	22	22	22	23	23
P15328	P15328	2	2	2	Folate receptor alpha	FOLR1	sp|P15328|FOLR1_HUMAN Folate receptor alpha OS=Homo sapiens GN=FOLR1 PE=1 SV=3	1	2	2	2	0	0	0	0	0	0	0	0	0	2	0	0	1	0	0	0	0	0	0	0	0	0	0	0	2	0	0	1	0	0	0	0	0	0	0	0	0	0
P16152	P16152	1	1	1	Carbonyl reductase [NADPH] 1	CBR1	sp|P16152|CBR1_HUMAN Carbonyl reductase [NADPH] 1 OS=Homo sapiens GN=CBR1 PE=1 SV=3	1	1	1	1	1	0	0	0	0	0	1	0	1	0	0	0	0	0	0	1	0	0	0	0	0	1	0	1	0	0	0	0	0	0	1	0	0	0	0	0	1	0
P48741;P17066	P48741;P17066	2;2	1;1	1;1	Putative heat shock 70 kDa protein 7;Heat shock 70 kDa protein 6	HSPA7;HSPA6	sp|P48741|HSP77_HUMAN Putative heat shock 70 kDa protein 7 OS=Homo sapiens GN=HSPA7 PE=5 SV=2;sp|P17066|HSP76_HUMAN Heat shock 70 kDa protein 6 OS=Homo sapiens GN=HSPA6 PE=1 SV=2	2	2	1	1	2	2	2	2	2	2	2	2	2	2	2	2	1	2	0	1	1	1	1	1	1	1	1	1	1	1	1	0	1	0	1	1	1	1	1	1	1	1
P17987;E7ERF2;E7EQR6;F5H282;F5GZ03;F5GYL4;F5GZI8;F5H136;F5H7Y1;F5H726;F5H676	P17987;E7ERF2;E7EQR6;F5H282	13;10;9;7;5;2;2;2;1;1;1	13;10;9;7;5;2;2;2;1;1;1	13;10;9;7;5;2;2;2;1;1;1	T-complex protein 1 subunit alpha	TCP1	sp|P17987|TCPA_HUMAN T-complex protein 1 subunit alpha OS=Homo sapiens GN=TCP1 PE=1 SV=1;tr|E7ERF2|E7ERF2_HUMAN T-complex protein 1 subunit alpha OS=Homo sapiens GN=TCP1 PE=1 SV=1;tr|E7EQR6|E7EQR6_HUMAN T-complex protein 1 subunit alpha OS=Homo sapiens GN=	11	13	13	13	7	6	6	8	7	7	7	8	8	8	1	1	4	6	0	7	6	6	8	7	7	7	8	8	8	1	1	4	6	0	7	6	6	8	7	7	7	8
P19338;H7BY16	P19338;H7BY16	3;2	3;2	3;2	Nucleolin	NCL	sp|P19338|NUCL_HUMAN Nucleolin OS=Homo sapiens GN=NCL PE=1 SV=3;tr|H7BY16|H7BY16_HUMAN Nucleolin (Fragment) OS=Homo sapiens GN=NCL PE=1 SV=7	2	3	3	3	1	0	1	2	2	2	2	2	2	0	0	0	2	1	0	1	0	1	2	2	2	2	2	2	0	0	0	2	1	0	1	0	1	2	2	2	2	2
P20908;A0A087WXW9;H7BY82	P20908;A0A087WXW9;H7BY82	4;3;2	4;3;2	4;3;2	Collagen alpha-1(V) chain	COL5A1	sp|P20908|CO5A1_HUMAN Collagen alpha-1(V) chain OS=Homo sapiens GN=COL5A1 PE=1 SV=3;tr|A0A087WXW9|A0A087WXW9_HUMAN Collagen alpha-1(V) chain OS=Homo sapiens GN=COL5A1 PE=1 SV=1;tr|H7BY82|H7BY82_HUMAN Collagen alpha-1(V) chain (Fragment) OS=Homo sapiens GN=	3	4	4	4	0	0	0	0	0	0	0	0	0	4	0	0	0	0	0	0	0	0	0	0	0	0	0	0	4	0	0	0	0	0	0	0	0	0	0	0	0	0
Q60FE5;P21333;Q5HY54;A0A087WWY3;F8WE98;H0Y5F3;H0Y5C6;H7C2E7	Q60FE5;P21333;Q5HY54;A0A087WWY3	56;56;55;52;18;3;3;1	56;56;55;52;18;3;3;1	50;50;49;46;13;3;3;1	Filamin-A	FLNA	tr|Q60FE5|Q60FE5_HUMAN Filamin A OS=Homo sapiens GN=FLNA PE=1 SV=1;sp|P21333|FLNA_HUMAN Filamin-A OS=Homo sapiens GN=FLNA PE=1 SV=4;tr|Q5HY54|Q5HY54_HUMAN Filamin-A OS=Homo sapiens GN=FLNA PE=1 SV=1;tr|A0A087WWY3|A0A087WWY3_HUMAN Filamin-A OS=Homo sapiens	8	56	56	50	40	43	41	46	44	44	47	43	43	46	4	2	24	29	6	40	43	41	46	44	44	47	43	43	46	4	2	24	29	6	36	38	37	40	38	38	41	37
Q5JRR6;P22314	Q5JRR6;P22314	2;2	2;2	2;2	Ubiquitin-like modifier-activating enzyme 1	UBA1	tr|Q5JRR6|Q5JRR6_HUMAN Ubiquitin-like modifier-activating enzyme 1 OS=Homo sapiens GN=UBA1 PE=1 SV=1;sp|P22314|UBA1_HUMAN Ubiquitin-like modifier-activating enzyme 1 OS=Homo sapiens GN=UBA1 PE=1 SV=3	2	2	2	2	1	2	2	1	1	1	1	1	1	1	0	0	1	1	0	1	2	2	1	1	1	1	1	1	1	0	0	1	1	0	1	2	2	1	1	1	1	1
P23142;B1AHM7;B1AHM9;B1AHN3;B1AHM8;B1AHM6	P23142	25;6;6;3;3;2	12;5;5;2;2;2	3;1;1;1;1;1	Fibulin-1	FBLN1	sp|P23142|FBLN1_HUMAN Fibulin-1 OS=Homo sapiens GN=FBLN1 PE=1 SV=4	6	25	12	3	18	17	18	19	18	19	18	18	18	25	10	9	12	19	6	5	5	6	6	6	6	6	6	6	12	3	3	3	7	0	1	0	0	1	1	1	1	1
P23246;H0Y9K7	P23246	5;1	5;1	5;1	Splicing factor, proline- and glutamine-rich	SFPQ	sp|P23246|SFPQ_HUMAN Splicing factor, proline- and glutamine-rich OS=Homo sapiens GN=SFPQ PE=1 SV=2	2	5	5	5	1	2	3	5	5	5	5	4	5	3	0	0	2	3	0	1	2	3	5	5	5	5	4	5	3	0	0	2	3	0	1	2	3	5	5	5	5	4
P23526	P23526	6	6	6	Adenosylhomocysteinase	AHCY	sp|P23526|SAHH_HUMAN Adenosylhomocysteinase OS=Homo sapiens GN=AHCY PE=1 SV=4	1	6	6	6	2	3	2	1	1	2	2	2	2	3	0	0	4	2	0	2	3	2	1	1	2	2	2	2	3	0	0	4	2	0	2	3	2	1	1	2	2	2
P25391	P25391	2	2	2	Laminin subunit alpha-1	LAMA1	sp|P25391|LAMA1_HUMAN Laminin subunit alpha-1 OS=Homo sapiens GN=LAMA1 PE=1 SV=2	1	2	2	2	0	0	0	0	0	0	0	0	0	2	0	0	0	0	0	0	0	0	0	0	0	0	0	0	2	0	0	0	0	0	0	0	0	0	0	0	0	0
P25815	P25815	3	3	3	Protein S100-P	S100P	sp|P25815|S100P_HUMAN Protein S100-P OS=Homo sapiens GN=S100P PE=1 SV=2	1	3	3	3	3	3	3	3	2	2	2	3	2	0	0	0	0	0	0	3	3	3	3	2	2	2	3	2	0	0	0	0	0	0	3	3	3	3	2	2	2	3
P26196	P26196	1	1	1	Probable ATP-dependent RNA helicase DDX6	DDX6	sp|P26196|DDX6_HUMAN Probable ATP-dependent RNA helicase DDX6 OS=Homo sapiens GN=DDX6 PE=1 SV=2	1	1	1	1	0	0	0	1	0	0	1	0	0	0	0	0	0	0	0	0	0	0	1	0	0	1	0	0	0	0	0	0	0	0	0	0	0	1	0	0	1	0
P26447	P26447	3	3	3	Protein S100-A4	S100A4	sp|P26447|S10A4_HUMAN Protein S100-A4 OS=Homo sapiens GN=S100A4 PE=1 SV=1	1	3	3	3	3	3	3	3	3	3	3	3	3	0	0	0	0	0	0	3	3	3	3	3	3	3	3	3	0	0	0	0	0	0	3	3	3	3	3	3	3	3
P26641	P26641	7	7	7	Elongation factor 1-gamma	EEF1G	sp|P26641|EF1G_HUMAN Elongation factor 1-gamma OS=Homo sapiens GN=EEF1G PE=1 SV=3	1	7	7	7	4	4	4	4	5	5	5	5	4	4	1	1	3	2	0	4	4	4	4	5	5	5	5	4	4	1	1	3	2	0	4	4	4	4	5	5	5	5
P29279	P29279	2	2	2	Connective tissue growth factor	CTGF	sp|P29279|CTGF_HUMAN Connective tissue growth factor OS=Homo sapiens GN=CTGF PE=1 SV=2	1	2	2	2	0	0	0	0	0	0	0	1	0	0	0	0	2	2	0	0	0	0	0	0	0	0	1	0	0	0	0	2	2	0	0	0	0	0	0	0	0	1
P31431	P31431	3	3	3	Syndecan-4	SDC4	sp|P31431|SDC4_HUMAN Syndecan-4 OS=Homo sapiens GN=SDC4 PE=1 SV=2	1	3	3	3	2	2	2	3	3	3	3	3	3	0	0	0	0	0	0	2	2	2	3	3	3	3	3	3	0	0	0	0	0	0	2	2	2	3	3	3	3	3
P31949	P31949	1	1	1	Protein S100-A11;Protein S100-A11, N-terminally processed	S100A11	sp|P31949|S10AB_HUMAN Protein S100-A11 OS=Homo sapiens GN=S100A11 PE=1 SV=2	1	1	1	1	0	0	0	0	1	1	1	1	0	0	0	0	0	0	0	0	0	0	0	1	1	1	1	0	0	0	0	0	0	0	0	0	0	0	1	1	1	1
Q53FA3;P34931	Q53FA3;P34931	3;3	1;1	0;0	Heat shock 70 kDa protein 1-like	HSPA1L	tr|Q53FA3|Q53FA3_HUMAN Heat shock 70 kDa protein 1-like (Fragment) OS=Homo sapiens GN=HSPA1L PE=1 SV=1;sp|P34931|HS71L_HUMAN Heat shock 70 kDa protein 1-like OS=Homo sapiens GN=HSPA1L PE=1 SV=2	2	3	1	0	3	3	3	3	3	3	3	3	3	2	1	1	2	2	0	1	1	1	1	1	1	1	1	1	0	0	0	0	1	0	0	0	0	0	0	0	0	0
P35555;H0YND0	P35555	11;2	9;2	9;2	Fibrillin-1	FBN1	sp|P35555|FBN1_HUMAN Fibrillin-1 OS=Homo sapiens GN=FBN1 PE=1 SV=3	2	11	9	9	2	1	3	2	2	2	2	3	2	11	0	0	1	0	0	2	1	3	2	2	2	2	3	2	9	0	0	1	0	0	2	1	3	2	2	2	2	3
P35556;A0A087WYV8;D6RJI3;E9PHW4;A0A087WV40;D6REJ2;F6U495	P35556;A0A087WYV8;D6RJI3	24;23;15;6;5;2;1	24;23;15;6;5;2;1	22;21;14;4;4;2;0	Fibrillin-2	FBN2	sp|P35556|FBN2_HUMAN Fibrillin-2 OS=Homo sapiens GN=FBN2 PE=1 SV=3;tr|A0A087WYV8|A0A087WYV8_HUMAN Fibrillin-2 OS=Homo sapiens GN=FBN2 PE=1 SV=1;tr|D6RJI3|D6RJI3_HUMAN Fibrillin-2 OS=Homo sapiens GN=FBN2 PE=1 SV=1	7	24	24	22	0	0	0	0	0	0	0	0	0	24	1	0	0	1	0	0	0	0	0	0	0	0	0	0	24	1	0	0	1	0	0	0	0	0	0	0	0	0
P35579;Q5BKV1;P35580;B1AH99;E7ERA5;M0QY43;B1PS43;P35749;Q7Z406	P35579	25;4;3;2;2;2;2;2;2	25;4;3;2;2;2;2;2;2	25;4;3;2;2;2;2;2;2	Myosin-9	MYH9	sp|P35579|MYH9_HUMAN Myosin-9 OS=Homo sapiens GN=MYH9 PE=1 SV=4	9	25	25	25	17	18	17	20	21	21	21	21	22	13	0	0	6	9	0	17	18	17	20	21	21	21	21	22	13	0	0	6	9	0	17	18	17	20	21	21	21	21
P36871	P36871	1	1	1	Phosphoglucomutase-1	PGM1	sp|P36871|PGM1_HUMAN Phosphoglucomutase-1 OS=Homo sapiens GN=PGM1 PE=1 SV=3	1	1	1	1	1	1	1	1	1	1	1	1	1	1	0	0	0	1	0	1	1	1	1	1	1	1	1	1	1	0	0	0	1	0	1	1	1	1	1	1	1	1
P39060;H7BXV5;H7C457	P39060;H7BXV5;H7C457	11;8;6	11;8;6	11;8;6	Collagen alpha-1(XVIII) chain;Endostatin	COL18A1	sp|P39060|COIA1_HUMAN Collagen alpha-1(XVIII) chain OS=Homo sapiens GN=COL18A1 PE=1 SV=5;tr|H7BXV5|H7BXV5_HUMAN Collagen alpha-1(XVIII) chain (Fragment) OS=Homo sapiens GN=COL18A1 PE=1 SV=1;tr|H7C457|H7C457_HUMAN Collagen alpha-1(XVIII) chain (Fragment) OS	3	11	11	11	11	7	7	11	10	9	10	9	9	3	0	0	0	0	0	11	7	7	11	10	9	10	9	9	3	0	0	0	0	0	11	7	7	11	10	9	10	9
P40227	P40227	7	7	7	T-complex protein 1 subunit zeta	CCT6A	sp|P40227|TCPZ_HUMAN T-complex protein 1 subunit zeta OS=Homo sapiens GN=CCT6A PE=1 SV=3	1	7	7	7	2	2	2	2	3	3	2	4	3	4	1	1	2	3	1	2	2	2	2	3	3	2	4	3	4	1	1	2	3	1	2	2	2	2	3	3	2	4
P43490;A0A0C4DFS8	P43490;A0A0C4DFS8	2;1	2;1	2;1	Nicotinamide phosphoribosyltransferase	NAMPT	sp|P43490|NAMPT_HUMAN Nicotinamide phosphoribosyltransferase OS=Homo sapiens GN=NAMPT PE=1 SV=1;tr|A0A0C4DFS8|A0A0C4DFS8_HUMAN Nicotinamide phosphoribosyltransferase OS=Homo sapiens GN=NAMPT PE=1 SV=1	2	2	2	2	1	2	2	1	1	0	1	1	1	0	0	0	0	0	0	1	2	2	1	1	0	1	1	1	0	0	0	0	0	0	1	2	2	1	1	0	1	1
P49788	P49788	1	1	1	Retinoic acid receptor responder protein 1	RARRES1	sp|P49788|TIG1_HUMAN Retinoic acid receptor responder protein 1 OS=Homo sapiens GN=RARRES1 PE=1 SV=2	1	1	1	1	1	1	1	0	0	1	1	1	1	0	0	0	0	0	0	1	1	1	0	0	1	1	1	1	0	0	0	0	0	0	1	1	1	0	0	1	1	1
P50990;H7C4C8;H7C2U0	P50990	10;4;3	10;4;3	10;4;3	T-complex protein 1 subunit theta	CCT8	sp|P50990|TCPQ_HUMAN T-complex protein 1 subunit theta OS=Homo sapiens GN=CCT8 PE=1 SV=4	3	10	10	10	7	6	7	8	8	8	8	7	7	8	1	0	4	3	0	7	6	7	8	8	8	8	7	7	8	1	0	4	3	0	7	6	7	8	8	8	8	7
P50991	P50991	6	6	6	T-complex protein 1 subunit delta	CCT4	sp|P50991|TCPD_HUMAN T-complex protein 1 subunit delta OS=Homo sapiens GN=CCT4 PE=1 SV=4	1	6	6	6	4	3	4	4	4	4	3	4	3	4	0	0	1	2	0	4	3	4	4	4	4	3	4	3	4	0	0	1	2	0	4	3	4	4	4	4	3	4
P53396;K7ESG8	P53396	8;1	8;1	8;1	ATP-citrate synthase	ACLY	sp|P53396|ACLY_HUMAN ATP-citrate synthase OS=Homo sapiens GN=ACLY PE=1 SV=3	2	8	8	8	5	3	5	5	5	4	5	4	5	8	0	0	2	3	0	5	3	5	5	5	4	5	4	5	8	0	0	2	3	0	5	3	5	5	5	4	5	4
P55072	P55072	23	23	21	Transitional endoplasmic reticulum ATPase	VCP	sp|P55072|TERA_HUMAN Transitional endoplasmic reticulum ATPase OS=Homo sapiens GN=VCP PE=1 SV=4	1	23	23	21	21	17	18	19	21	21	21	22	21	7	0	0	2	6	0	21	17	18	19	21	21	21	22	21	7	0	0	2	6	0	19	15	16	17	19	19	19	20
P56470;M0QZ93	P56470;M0QZ93	7;6	7;6	7;6	Galectin-4;Galectin	LGALS4	sp|P56470|LEG4_HUMAN Galectin-4 OS=Homo sapiens GN=LGALS4 PE=1 SV=1;tr|M0QZ93|M0QZ93_HUMAN Galectin (Fragment) OS=Homo sapiens GN=LGALS4 PE=1 SV=1	2	7	7	7	6	7	7	6	7	6	7	6	6	0	0	0	1	1	0	6	7	7	6	7	6	7	6	6	0	0	0	1	1	0	6	7	7	6	7	6	7	6
P60709;P63261;I3L3I0;I3L1U9;G5E9R0;E7EVS6;I3L4N8;C9JZR7;K7EM38;I3L3R2;J3KT65;Q562R1;Q6S8J3;C9JTX5;C9JUM1;A5A3E0;P0CG38;Q9BYX7;P0CG39;F8WCH0	P60709;P63261	19;18;8;8;7;7;7;6;6;6;6;6;6;5;5;5;4;3;3;2	19;18;8;8;7;7;7;6;6;6;6;6;6;5;5;5;4;3;3;2	8;7;2;2;2;2;3;1;1;1;1;0;2;1;0;1;1;1;1;0	Actin, cytoplasmic 1;Actin, cytoplasmic 1, N-terminally processed;Actin, cytoplasmic 2;Actin, cytoplasmic 2, N-terminally processed	ACTB;ACTG1	sp|P60709|ACTB_HUMAN Actin, cytoplasmic 1 OS=Homo sapiens GN=ACTB PE=1 SV=1;sp|P63261|ACTG_HUMAN Actin, cytoplasmic 2 OS=Homo sapiens GN=ACTG1 PE=1 SV=1	20	19	19	8	14	15	15	15	15	15	15	15	15	14	9	7	9	11	5	14	15	15	15	15	15	15	15	15	14	9	7	9	11	5	6	6	6	6	6	6	6	6
P60842;J3KTN0;J3QR64;J3KSZ0;J3KTB5;J3QL43;J3QS69;J3KT12;E7EQG2;Q14240	P60842;J3KTN0;J3QR64;J3KSZ0;J3KTB5;J3QL43;J3QS69;J3KT12;E7EQG2;Q14240	2;1;1;1;1;1;1;1;1;1	2;1;1;1;1;1;1;1;1;1	2;1;1;1;1;1;1;1;1;1	Eukaryotic initiation factor 4A-I;Eukaryotic initiation factor 4A-II;Eukaryotic initiation factor 4A-II, N-terminally processed	EIF4A1;EIF4A2	sp|P60842|IF4A1_HUMAN Eukaryotic initiation factor 4A-I OS=Homo sapiens GN=EIF4A1 PE=1 SV=1;tr|J3KTN0|J3KTN0_HUMAN Eukaryotic initiation factor 4A-I (Fragment) OS=Homo sapiens GN=EIF4A1 PE=1 SV=1;tr|J3QR64|J3QR64_HUMAN Eukaryotic initiation factor 4A-I (Fr	10	2	2	2	2	2	2	2	1	2	2	1	2	0	0	0	0	1	1	2	2	2	2	1	2	2	1	2	0	0	0	0	1	1	2	2	2	2	1	2	2	1
P61158;B4DXW1;F8WEW2;F8WE84;F8WDR7	P61158;B4DXW1	3;2;1;1;1	3;2;1;1;1	3;2;1;1;1	Actin-related protein 3	ACTR3	sp|P61158|ARP3_HUMAN Actin-related protein 3 OS=Homo sapiens GN=ACTR3 PE=1 SV=3;tr|B4DXW1|B4DXW1_HUMAN Actin-related protein 3 OS=Homo sapiens GN=ACTR3 PE=1 SV=1	5	3	3	3	3	2	2	3	3	3	3	3	3	1	0	0	1	1	0	3	2	2	3	3	3	3	3	3	1	0	0	1	1	0	3	2	2	3	3	3	3	3
R4GMT0;P61163	R4GMT0;P61163	1;1	1;1	1;1	Alpha-centractin	ACTR1A	tr|R4GMT0|R4GMT0_HUMAN Alpha-centractin OS=Homo sapiens GN=ACTR1A PE=1 SV=1;sp|P61163|ACTZ_HUMAN Alpha-centractin OS=Homo sapiens GN=ACTR1A PE=1 SV=1	2	1	1	1	0	0	0	0	0	0	1	0	0	1	0	0	0	0	0	0	0	0	0	0	0	1	0	0	1	0	0	0	0	0	0	0	0	0	0	0	1	0
P84077;P61204;F5H423;F5H0C7;C9J1Z8;P84085;F5H1V1;F5H6T5;F8WDB3;H0YGG7;C9JPM4;P18085	P84077;P61204;F5H423	5;5;4;2;2;2;1;1;1;1;1;1	5;5;4;2;2;2;1;1;1;1;1;1	5;5;4;2;2;2;1;1;1;1;1;1	ADP-ribosylation factor 1;ADP-ribosylation factor 3	ARF1;ARF3	sp|P84077|ARF1_HUMAN ADP-ribosylation factor 1 OS=Homo sapiens GN=ARF1 PE=1 SV=2;sp|P61204|ARF3_HUMAN ADP-ribosylation factor 3 OS=Homo sapiens GN=ARF3 PE=1 SV=2;tr|F5H423|F5H423_HUMAN Uncharacterized protein OS=Homo sapiens PE=3 SV=1	12	5	5	5	3	3	4	2	1	3	2	3	3	3	0	0	2	3	1	3	3	4	2	1	3	2	3	3	3	0	0	2	3	1	3	3	4	2	1	3	2	3
P61224;F5H823;B7ZB78;F5GZG1;E7ESV4;A0A0J9YXB3;F5H7Y6;A6NIZ1;F5H6R7;F5H004;F5GX62;P62834;F8WBC0;F5H4H0;F5GYH7;F5H077;F5GWU8;F5H491;F5H0B7;F5H500;A0A075B6Q0;F5GYB5	P61224;F5H823;B7ZB78;F5GZG1;E7ESV4;A0A0J9YXB3;F5H7Y6;A6NIZ1;F5H6R7;F5H004;F5GX62;P62834	4;3;3;3;3;3;3;3;2;2;2;2;1;1;1;1;1;1;1;1;1;1	4;3;3;3;3;3;3;3;2;2;2;2;1;1;1;1;1;1;1;1;1;1	4;3;3;3;3;3;3;3;2;2;2;2;1;1;1;1;1;1;1;1;1;1	Ras-related protein Rap-1b;Ras-related protein Rap-1b-like protein;Ras-related protein Rap-1A	RAP1B;RAP1A	sp|P61224|RAP1B_HUMAN Ras-related protein Rap-1b OS=Homo sapiens GN=RAP1B PE=1 SV=1;tr|F5H823|F5H823_HUMAN Ras-related protein Rap-1b (Fragment) OS=Homo sapiens GN=RAP1B PE=1 SV=1;tr|B7ZB78|B7ZB78_HUMAN Ras-related protein Rap-1b OS=Homo sapiens GN=RAP1B P	22	4	4	4	2	3	2	1	2	2	2	2	2	3	0	0	2	3	0	2	3	2	1	2	2	2	2	2	3	0	0	2	3	0	2	3	2	1	2	2	2	2
Q5T6W2;P61978	Q5T6W2;P61978	3;3	3;3	3;3	Heterogeneous nuclear ribonucleoprotein K	HNRNPK	tr|Q5T6W2|Q5T6W2_HUMAN Heterogeneous nuclear ribonucleoprotein K (Fragment) OS=Homo sapiens GN=HNRNPK PE=1 SV=1;sp|P61978|HNRPK_HUMAN Heterogeneous nuclear ribonucleoprotein K OS=Homo sapiens GN=HNRNPK PE=1 SV=1	2	3	3	3	2	1	1	2	2	1	2	2	2	2	1	1	0	0	1	2	1	1	2	2	1	2	2	2	2	1	1	0	0	1	2	1	1	2	2	1	2	2
P62304	P62304	1	1	1	Small nuclear ribonucleoprotein E	SNRPE	sp|P62304|RUXE_HUMAN Small nuclear ribonucleoprotein E OS=Homo sapiens GN=SNRPE PE=1 SV=1	1	1	1	1	1	1	1	1	1	1	1	1	1	0	0	0	0	0	0	1	1	1	1	1	1	1	1	1	0	0	0	0	0	0	1	1	1	1	1	1	1	1
P62318	P62318	2	2	2	Small nuclear ribonucleoprotein Sm D3	SNRPD3	sp|P62318|SMD3_HUMAN Small nuclear ribonucleoprotein Sm D3 OS=Homo sapiens GN=SNRPD3 PE=1 SV=1	1	2	2	2	2	2	2	2	2	2	2	2	2	2	0	0	0	0	0	2	2	2	2	2	2	2	2	2	2	0	0	0	0	0	2	2	2	2	2	2	2	2
P62805	P62805	3	3	3	Histone H4	HIST1H4A	sp|P62805|H4_HUMAN Histone H4 OS=Homo sapiens GN=HIST1H4A PE=1 SV=2	1	3	3	3	3	3	3	2	2	1	2	2	1	1	0	0	0	0	0	3	3	3	2	2	1	2	2	1	1	0	0	0	0	0	3	3	3	2	2	1	2	2
P62906	P62906	1	1	1	60S ribosomal protein L10a	RPL10A	sp|P62906|RL10A_HUMAN 60S ribosomal protein L10a OS=Homo sapiens GN=RPL10A PE=1 SV=2	1	1	1	1	0	0	0	0	0	1	0	0	0	0	0	0	0	0	0	0	0	0	0	0	1	0	0	0	0	0	0	0	0	0	0	0	0	0	0	1	0	0
P62937;F8WE65;C9J5S7;P0DN26;A0A0H2UH34;A0A0B4J2A2;A0A075B767;A0A075B759;Q9Y536;F5H284	P62937;F8WE65;C9J5S7	3;2;2;1;1;1;1;1;1;1	3;2;2;1;1;1;1;1;1;1	3;2;2;1;1;1;1;1;1;1	Peptidyl-prolyl cis-trans isomerase A;Peptidyl-prolyl cis-trans isomerase A, N-terminally processed;Peptidyl-prolyl cis-trans isomerase	PPIA	sp|P62937|PPIA_HUMAN Peptidyl-prolyl cis-trans isomerase A OS=Homo sapiens GN=PPIA PE=1 SV=2;tr|F8WE65|F8WE65_HUMAN Peptidyl-prolyl cis-trans isomerase OS=Homo sapiens GN=PPIA PE=1 SV=1;tr|C9J5S7|C9J5S7_HUMAN Peptidyl-prolyl cis-trans isomerase OS=Homo sap	10	3	3	3	2	1	1	2	2	3	2	2	2	1	1	1	1	1	0	2	1	1	2	2	3	2	2	2	1	1	1	1	1	0	2	1	1	2	2	3	2	2
Q6IS14;P63241	Q6IS14;P63241	1;1	1;1	1;1	Eukaryotic translation initiation factor 5A-1-like;Eukaryotic translation initiation factor 5A-1	EIF5AL1;EIF5A	sp|Q6IS14|IF5AL_HUMAN Eukaryotic translation initiation factor 5A-1-like OS=Homo sapiens GN=EIF5AL1 PE=2 SV=2;sp|P63241|IF5A1_HUMAN Eukaryotic translation initiation factor 5A-1 OS=Homo sapiens GN=EIF5A PE=1 SV=2	2	1	1	1	0	1	0	0	0	0	0	0	0	0	0	0	0	0	0	0	1	0	0	0	0	0	0	0	0	0	0	0	0	0	0	1	0	0	0	0	0	0
P68032;P63267;P62736;P68133;A6NL76;F8WB63;B8ZZJ2;C9JFL5;F6UVQ4;F6QUT6	P68032;P63267;P62736;P68133;A6NL76	12;11;11;10;8;5;5;5;5;5	1;1;1;1;1;1;1;1;1;1	1;1;1;1;1;1;1;1;1;1	Actin, alpha cardiac muscle 1;Actin, gamma-enteric smooth muscle;Actin, aortic smooth muscle;Actin, alpha skeletal muscle	ACTC1;ACTG2;ACTA2;ACTA1	sp|P68032|ACTC_HUMAN Actin, alpha cardiac muscle 1 OS=Homo sapiens GN=ACTC1 PE=1 SV=1;sp|P63267|ACTH_HUMAN Actin, gamma-enteric smooth muscle OS=Homo sapiens GN=ACTG2 PE=1 SV=1;sp|P62736|ACTA_HUMAN Actin, aortic smooth muscle OS=Homo sapiens GN=ACTA2 PE=1	10	12	1	1	9	10	10	10	10	10	10	10	10	10	5	3	6	7	5	1	1	1	1	1	1	1	1	1	1	1	1	1	1	1	1	1	1	1	1	1	1	1
Q5VTE0;P68104;A0A087WVQ9;A0A087WV01;Q5JR01;A6PW80	Q5VTE0;P68104;A0A087WVQ9;A0A087WV01	10;10;9;7;3;2	10;10;9;7;3;2	5;5;5;3;1;1	Putative elongation factor 1-alpha-like 3;Elongation factor 1-alpha 1;Elongation factor 1-alpha	EEF1A1P5;EEF1A1	sp|Q5VTE0|EF1A3_HUMAN Putative elongation factor 1-alpha-like 3 OS=Homo sapiens GN=EEF1A1P5 PE=5 SV=1;sp|P68104|EF1A1_HUMAN Elongation factor 1-alpha 1 OS=Homo sapiens GN=EEF1A1 PE=1 SV=1;tr|A0A087WVQ9|A0A087WVQ9_HUMAN Elongation factor 1-alpha 1 OS=Homo s	6	10	10	5	7	8	8	8	7	7	8	8	8	7	4	3	4	6	2	7	8	8	8	7	7	8	8	8	7	4	3	4	6	2	4	4	4	4	4	4	4	4
P68363;C9JDS9	P68363	12;4	12;4	0;0	Tubulin alpha-1B chain	TUBA1B	sp|P68363|TBA1B_HUMAN Tubulin alpha-1B chain OS=Homo sapiens GN=TUBA1B PE=1 SV=1	2	12	12	0	11	11	11	11	11	11	11	11	11	10	4	3	7	10	5	11	11	11	11	11	11	11	11	11	10	4	3	7	10	5	0	0	0	0	0	0	0	0
P68366;C9JDL2;C9JEV8;C9JQ00;C9JJQ8	P68366	10;3;3;3;3	1;1;1;1;1	1;1;1;1;1	Tubulin alpha-4A chain	TUBA4A	sp|P68366|TBA4A_HUMAN Tubulin alpha-4A chain OS=Homo sapiens GN=TUBA4A PE=1 SV=1	5	10	1	1	9	8	8	9	9	9	9	9	9	7	2	1	5	8	3	1	0	0	1	1	1	1	1	1	0	0	0	0	0	0	1	0	0	1	1	1	1	1
P68371;P04350;M0R2D3;M0QY85;M0QZL7;M0R278;M0R0X0;M0QY37;M0QX14;M0QYM7;M0R042;M0R2T4;A0A075B724	P68371;P04350	14;11;5;4;4;4;3;3;3;3;2;1;1	14;11;5;4;4;4;3;3;3;3;2;1;1	3;2;2;2;2;2;2;2;2;2;1;1;0	Tubulin beta-4B chain;Tubulin beta-4A chain	TUBB4B;TUBB4A	sp|P68371|TBB4B_HUMAN Tubulin beta-4B chain OS=Homo sapiens GN=TUBB4B PE=1 SV=1;sp|P04350|TBB4A_HUMAN Tubulin beta-4A chain OS=Homo sapiens GN=TUBB4A PE=1 SV=2	13	14	14	3	10	8	8	10	8	9	9	9	9	13	2	5	11	12	4	10	8	8	10	8	9	9	9	9	13	2	5	11	12	4	1	1	1	1	0	0	0	0
P78371;F5GWF6;F8VQ14	P78371;F5GWF6;F8VQ14	8;7;6	8;7;6	8;7;6	T-complex protein 1 subunit beta	CCT2	sp|P78371|TCPB_HUMAN T-complex protein 1 subunit beta OS=Homo sapiens GN=CCT2 PE=1 SV=4;tr|F5GWF6|F5GWF6_HUMAN T-complex protein 1 subunit beta OS=Homo sapiens GN=CCT2 PE=1 SV=2;tr|F8VQ14|F8VQ14_HUMAN T-complex protein 1 subunit beta OS=Homo sapiens GN=CCT	3	8	8	8	7	5	5	7	7	7	7	7	7	5	0	0	1	3	0	7	5	5	7	7	7	7	7	7	5	0	0	1	3	0	7	5	5	7	7	7	7	7
P78539	P78539	4	4	4	Sushi repeat-containing protein SRPX	SRPX	sp|P78539|SRPX_HUMAN Sushi repeat-containing protein SRPX OS=Homo sapiens GN=SRPX PE=1 SV=1	1	4	4	4	2	1	1	4	4	4	3	3	3	0	0	0	0	0	0	2	1	1	4	4	4	3	3	3	0	0	0	0	0	0	2	1	1	4	4	4	3	3
P80723	P80723	5	5	5	Brain acid soluble protein 1	BASP1	sp|P80723|BASP1_HUMAN Brain acid soluble protein 1 OS=Homo sapiens GN=BASP1 PE=1 SV=2	1	5	5	5	0	0	0	0	0	0	0	0	0	5	0	0	0	0	0	0	0	0	0	0	0	0	0	0	5	0	0	0	0	0	0	0	0	0	0	0	0	0
P98160;A0A0U1RQT3;H0Y5A9;H7BYA5	P98160	67;6;2;1	67;6;2;1	67;6;2;1	Basement membrane-specific heparan sulfate proteoglycan core protein;Endorepellin;LG3 peptide	HSPG2	sp|P98160|PGBM_HUMAN Basement membrane-specific heparan sulfate proteoglycan core protein OS=Homo sapiens GN=HSPG2 PE=1 SV=4	4	67	67	67	53	47	48	54	54	56	56	55	54	49	7	7	5	14	3	53	47	48	54	54	56	56	55	54	49	7	7	5	14	3	53	47	48	54	54	56	56	55
Q02388	Q02388	29	29	29	Collagen alpha-1(VII) chain	COL7A1	sp|Q02388|CO7A1_HUMAN Collagen alpha-1(VII) chain OS=Homo sapiens GN=COL7A1 PE=1 SV=2	1	29	29	29	0	0	0	1	1	1	0	1	1	28	2	2	3	1	1	0	0	0	1	1	1	0	1	1	28	2	2	3	1	1	0	0	0	1	1	1	0	1
Q02809;Q5JXB8;Q5JXB7	Q02809	4;1;1	4;1;1	4;1;1	Procollagen-lysine,2-oxoglutarate 5-dioxygenase 1	PLOD1	sp|Q02809|PLOD1_HUMAN Procollagen-lysine,2-oxoglutarate 5-dioxygenase 1 OS=Homo sapiens GN=PLOD1 PE=1 SV=2	3	4	4	4	3	3	1	4	4	4	3	4	4	1	0	0	1	0	0	3	3	1	4	4	4	3	4	4	1	0	0	1	0	0	3	3	1	4	4	4	3	4
Q05639	Q05639	8	3	3	Elongation factor 1-alpha 2	EEF1A2	sp|Q05639|EF1A2_HUMAN Elongation factor 1-alpha 2 OS=Homo sapiens GN=EEF1A2 PE=1 SV=1	1	8	3	3	3	4	4	4	3	3	4	4	4	7	3	2	2	3	1	0	0	0	0	0	0	0	0	0	3	0	0	0	0	0	0	0	0	0	0	0	0	0
Q06210;O94808	Q06210;O94808	2;1	2;1	2;1	Glutamine--fructose-6-phosphate aminotransferase [isomerizing] 1;Glutamine--fructose-6-phosphate aminotransferase [isomerizing] 2	GFPT1;GFPT2	sp|Q06210|GFPT1_HUMAN Glutamine--fructose-6-phosphate aminotransferase [isomerizing] 1 OS=Homo sapiens GN=GFPT1 PE=1 SV=3;sp|O94808|GFPT2_HUMAN Glutamine--fructose-6-phosphate aminotransferase [isomerizing] 2 OS=Homo sapiens GN=GFPT2 PE=1 SV=3	2	2	2	2	1	0	0	0	0	0	1	0	0	1	0	0	1	1	0	1	0	0	0	0	0	1	0	0	1	0	0	1	1	0	1	0	0	0	0	0	1	0
Q06481;E9PK76;E9PQS3;E9PSC7	Q06481	6;1;1;1	6;1;1;1	6;1;1;1	Amyloid-like protein 2	APLP2	sp|Q06481|APLP2_HUMAN Amyloid-like protein 2 OS=Homo sapiens GN=APLP2 PE=1 SV=2	4	6	6	6	5	5	5	2	1	3	1	3	1	2	0	0	1	1	0	5	5	5	2	1	3	1	3	1	2	0	0	1	1	0	5	5	5	2	1	3	1	3
Q07666	Q07666	1	1	1	KH domain-containing, RNA-binding, signal transduction-associated protein 1	KHDRBS1	sp|Q07666|KHDR1_HUMAN KH domain-containing, RNA-binding, signal transduction-associated protein 1 OS=Homo sapiens GN=KHDRBS1 PE=1 SV=1	1	1	1	1	0	0	0	0	0	0	0	0	0	1	0	0	0	1	0	0	0	0	0	0	0	0	0	0	1	0	0	0	1	0	0	0	0	0	0	0	0	0
Q08211	Q08211	6	6	6	ATP-dependent RNA helicase A	DHX9	sp|Q08211|DHX9_HUMAN ATP-dependent RNA helicase A OS=Homo sapiens GN=DHX9 PE=1 SV=4	1	6	6	6	4	1	0	4	5	5	3	5	5	1	1	1	2	1	1	4	1	0	4	5	5	3	5	5	1	1	1	2	1	1	4	1	0	4	5	5	3	5
Q08380;K7EP36;K7ESM3;K7EKQ5;K7ERZ6;K7EJY8;K7EJD3;K7ES75;K7EN99;K7EQT9	Q08380	22;9;6;6;3;3;3;2;2;1	22;9;6;6;3;3;3;2;2;1	22;9;6;6;3;3;3;2;2;1	Galectin-3-binding protein	LGALS3BP	sp|Q08380|LG3BP_HUMAN Galectin-3-binding protein OS=Homo sapiens GN=LGALS3BP PE=1 SV=1	10	22	22	22	20	21	21	21	20	21	21	20	22	3	4	3	6	8	4	20	21	21	21	20	21	21	20	22	3	4	3	6	8	4	20	21	21	21	20	21	21	20
Q12805;A0A0U1RQV3;C9JQX7;C9J4J8;C9JPZ9;Q580Q6;C9JUM4	Q12805;A0A0U1RQV3	9;6;2;2;2;2;1	9;6;2;2;2;2;1	9;6;2;2;2;2;1	EGF-containing fibulin-like extracellular matrix protein 1	EFEMP1	sp|Q12805|FBLN3_HUMAN EGF-containing fibulin-like extracellular matrix protein 1 OS=Homo sapiens GN=EFEMP1 PE=1 SV=2;tr|A0A0U1RQV3|A0A0U1RQV3_HUMAN EGF-containing fibulin-like extracellular matrix protein 1 (Fragment) OS=Homo sapiens GN=EFEMP1 PE=1 SV=1	7	9	9	9	9	9	9	9	9	8	9	9	9	7	1	0	3	4	0	9	9	9	9	9	8	9	9	9	7	1	0	3	4	0	9	9	9	9	9	8	9	9
Q13813;A0A0D9SF54;A0A0D9SGF6	Q13813;A0A0D9SF54;A0A0D9SGF6	3;2;2	3;2;2	3;2;2	Spectrin alpha chain, non-erythrocytic 1	SPTAN1	sp|Q13813|SPTN1_HUMAN Spectrin alpha chain, non-erythrocytic 1 OS=Homo sapiens GN=SPTAN1 PE=1 SV=3;tr|A0A0D9SF54|A0A0D9SF54_HUMAN Spectrin alpha chain, non-erythrocytic 1 OS=Homo sapiens GN=SPTAN1 PE=1 SV=1;tr|A0A0D9SGF6|A0A0D9SGF6_HUMAN Spectrin alpha cha	3	3	3	3	1	1	1	2	2	2	0	1	1	1	0	0	0	1	0	1	1	1	2	2	2	0	1	1	1	0	0	0	1	0	1	1	1	2	2	2	0	1
Q14152	Q14152	2	2	2	Eukaryotic translation initiation factor 3 subunit A	EIF3A	sp|Q14152|EIF3A_HUMAN Eukaryotic translation initiation factor 3 subunit A OS=Homo sapiens GN=EIF3A PE=1 SV=1	1	2	2	2	0	0	0	1	1	1	1	1	1	1	0	0	1	1	0	0	0	0	1	1	1	1	1	1	1	0	0	1	1	0	0	0	0	1	1	1	1	1
Q14764;H3BUK7;H3BNF6;H3BRL2;H3BQK6	Q14764;H3BUK7;H3BNF6;H3BRL2;H3BQK6	2;1;1;1;1	2;1;1;1;1	2;1;1;1;1	Major vault protein	MVP	sp|Q14764|MVP_HUMAN Major vault protein OS=Homo sapiens GN=MVP PE=1 SV=4;tr|H3BUK7|H3BUK7_HUMAN Major vault protein (Fragment) OS=Homo sapiens GN=MVP PE=1 SV=1;tr|H3BNF6|H3BNF6_HUMAN Major vault protein (Fragment) OS=Homo sapiens GN=MVP PE=1 SV=1;tr|H3BRL2	5	2	2	2	2	1	0	2	2	2	2	2	2	0	0	0	0	0	0	2	1	0	2	2	2	2	2	2	0	0	0	0	0	0	2	1	0	2	2	2	2	2
Q15149;E9PMV1	Q15149	28;4	28;4	28;4	Plectin	PLEC	sp|Q15149|PLEC_HUMAN Plectin OS=Homo sapiens GN=PLEC PE=1 SV=3	2	28	28	28	22	20	22	24	22	23	21	22	22	18	0	0	0	1	0	22	20	22	24	22	23	21	22	22	18	0	0	0	1	0	22	20	22	24	22	23	21	22
Q15582;H0Y8L3;S4R3C6;H0Y9D7;H0Y8M8;H0YAB8;D6RBX4;H0YAH8	Q15582;H0Y8L3	17;10;5;4;2;1;1;1	17;10;5;4;2;1;1;1	17;10;5;4;2;1;1;1	Transforming growth factor-beta-induced protein ig-h3	TGFBI	sp|Q15582|BGH3_HUMAN Transforming growth factor-beta-induced protein ig-h3 OS=Homo sapiens GN=TGFBI PE=1 SV=1;tr|H0Y8L3|H0Y8L3_HUMAN Transforming growth factor-beta-induced protein ig-h3 (Fragment) OS=Homo sapiens GN=TGFBI PE=1 SV=1	8	17	17	17	15	13	13	16	17	16	16	17	17	6	0	0	3	5	1	15	13	13	16	17	16	16	17	17	6	0	0	3	5	1	15	13	13	16	17	16	16	17
Q15818	Q15818	3	3	3	Neuronal pentraxin-1	NPTX1	sp|Q15818|NPTX1_HUMAN Neuronal pentraxin-1 OS=Homo sapiens GN=NPTX1 PE=2 SV=2	1	3	3	3	0	0	0	0	0	0	0	0	0	2	1	1	0	0	0	0	0	0	0	0	0	0	0	0	2	1	1	0	0	0	0	0	0	0	0	0	0	0
Q16777;Q6FI13	Q16777;Q6FI13	1;1	1;1	1;1	Histone H2A type 2-C;Histone H2A type 2-A	HIST2H2AC;HIST2H2AA3	sp|Q16777|H2A2C_HUMAN Histone H2A type 2-C OS=Homo sapiens GN=HIST2H2AC PE=1 SV=4;sp|Q6FI13|H2A2A_HUMAN Histone H2A type 2-A OS=Homo sapiens GN=HIST2H2AA3 PE=1 SV=3	2	1	1	1	0	0	0	1	1	1	1	0	1	1	0	0	0	0	0	0	0	0	1	1	1	1	0	1	1	0	0	0	0	0	0	0	0	1	1	1	1	0
Q2YD98	Q2YD98	1	1	1	UV-stimulated scaffold protein A	UVSSA	sp|Q2YD98|UVSSA_HUMAN UV-stimulated scaffold protein A OS=Homo sapiens GN=UVSSA PE=1 SV=2	1	1	1	1	0	1	0	1	1	1	1	0	1	0	0	0	0	0	0	0	1	0	1	1	1	1	0	1	0	0	0	0	0	0	0	1	0	1	1	1	1	0
Q6UY01	Q6UY01	1	1	1	Leucine-rich repeat-containing protein 31	LRRC31	sp|Q6UY01|LRC31_HUMAN Leucine-rich repeat-containing protein 31 OS=Homo sapiens GN=LRRC31 PE=2 SV=1	1	1	1	1	0	0	0	0	0	0	0	0	0	1	0	0	1	1	1	0	0	0	0	0	0	0	0	0	1	0	0	1	1	1	0	0	0	0	0	0	0	0
Q76LX8;A0A0C4DFV8;F6V803;A0A0B4J229	Q76LX8;A0A0C4DFV8;F6V803;A0A0B4J229	2;1;1;1	2;1;1;1	2;1;1;1	A disintegrin and metalloproteinase with thrombospondin motifs 13	ADAMTS13	sp|Q76LX8|ATS13_HUMAN A disintegrin and metalloproteinase with thrombospondin motifs 13 OS=Homo sapiens GN=ADAMTS13 PE=1 SV=1;tr|A0A0C4DFV8|A0A0C4DFV8_HUMAN A disintegrin and metalloproteinase with thrombospondin motifs 13 OS=Homo sapiens GN=ADAMTS13 PE=1	4	2	2	2	2	2	2	2	2	2	2	2	2	2	0	0	1	1	0	2	2	2	2	2	2	2	2	2	2	0	0	1	1	0	2	2	2	2	2	2	2	2
Q86UX7	Q86UX7	1	1	1	Fermitin family homolog 3	FERMT3	sp|Q86UX7|URP2_HUMAN Fermitin family homolog 3 OS=Homo sapiens GN=FERMT3 PE=1 SV=1	1	1	1	1	1	1	1	1	1	0	1	0	0	1	0	0	1	1	0	1	1	1	1	1	0	1	0	0	1	0	0	1	1	0	1	1	1	1	1	0	1	0
Q8WXE9	Q8WXE9	1	1	1	Stonin-2	STON2	sp|Q8WXE9|STON2_HUMAN Stonin-2 OS=Homo sapiens GN=STON2 PE=1 SV=1	1	1	1	1	1	1	1	0	0	0	0	0	0	0	0	0	0	0	0	1	1	1	0	0	0	0	0	0	0	0	0	0	0	0	1	1	1	0	0	0	0	0
Q92626;H7C1W1;C9J4I9;H7C300;H7C3W2	Q92626;H7C1W1	29;15;5;4;1	29;15;5;4;1	29;15;5;4;1	Peroxidasin homolog	PXDN	sp|Q92626|PXDN_HUMAN Peroxidasin homolog OS=Homo sapiens GN=PXDN PE=1 SV=2;tr|H7C1W1|H7C1W1_HUMAN Peroxidasin homolog (Fragment) OS=Homo sapiens GN=PXDN PE=1 SV=1	5	29	29	29	0	1	0	0	0	0	0	0	0	29	7	5	0	1	0	0	1	0	0	0	0	0	0	0	29	7	5	0	1	0	0	1	0	0	0	0	0	0
Q96G79	Q96G79	1	1	1	Probable UDP-sugar transporter protein SLC35A4	SLC35A4	sp|Q96G79|S35A4_HUMAN Probable UDP-sugar transporter protein SLC35A4 OS=Homo sapiens GN=SLC35A4 PE=2 SV=1	1	1	1	1	0	0	0	0	0	0	0	0	0	0	0	1	1	1	1	0	0	0	0	0	0	0	0	0	0	0	1	1	1	1	0	0	0	0	0	0	0	0
Q96QK1	Q96QK1	2	2	2	Vacuolar protein sorting-associated protein 35	VPS35	sp|Q96QK1|VPS35_HUMAN Vacuolar protein sorting-associated protein 35 OS=Homo sapiens GN=VPS35 PE=1 SV=2	1	2	2	2	2	2	2	2	2	2	2	2	2	1	0	0	0	0	0	2	2	2	2	2	2	2	2	2	1	0	0	0	0	0	2	2	2	2	2	2	2	2
Q99832;F8WAM2	Q99832	8;1	8;1	8;1	T-complex protein 1 subunit eta	CCT7	sp|Q99832|TCPH_HUMAN T-complex protein 1 subunit eta OS=Homo sapiens GN=CCT7 PE=1 SV=2	2	8	8	8	4	5	5	4	5	4	5	5	5	6	2	2	6	5	2	4	5	5	4	5	4	5	5	5	6	2	2	6	5	2	4	5	5	4	5	4	5	5
Q99988	Q99988	1	1	1	Growth/differentiation factor 15	GDF15	sp|Q99988|GDF15_HUMAN Growth/differentiation factor 15 OS=Homo sapiens GN=GDF15 PE=2 SV=3	1	1	1	1	0	1	0	0	0	0	0	0	0	0	0	0	1	1	0	0	1	0	0	0	0	0	0	0	0	0	0	1	1	0	0	1	0	0	0	0	0	0
Q9H4F8	Q9H4F8	7	7	7	SPARC-related modular calcium-binding protein 1	SMOC1	sp|Q9H4F8|SMOC1_HUMAN SPARC-related modular calcium-binding protein 1 OS=Homo sapiens GN=SMOC1 PE=1 SV=1	1	7	7	7	0	0	0	0	0	0	0	1	0	7	0	0	0	0	0	0	0	0	0	0	0	0	1	0	7	0	0	0	0	0	0	0	0	0	0	0	0	1
Q9UBS4	Q9UBS4	1	1	1	DnaJ homolog subfamily B member 11	DNAJB11	sp|Q9UBS4|DJB11_HUMAN DnaJ homolog subfamily B member 11 OS=Homo sapiens GN=DNAJB11 PE=1 SV=1	1	1	1	1	0	0	0	1	1	1	1	1	1	1	0	0	0	1	0	0	0	0	1	1	1	1	1	1	1	0	0	0	1	0	0	0	0	1	1	1	1	1
Q9UGM3	Q9UGM3	1	1	1	Deleted in malignant brain tumors 1 protein	DMBT1	sp|Q9UGM3|DMBT1_HUMAN Deleted in malignant brain tumors 1 protein OS=Homo sapiens GN=DMBT1 PE=1 SV=2	1	1	1	1	1	1	1	1	1	1	1	1	1	1	0	0	1	1	1	1	1	1	1	1	1	1	1	1	1	0	0	1	1	1	1	1	1	1	1	1	1	1
Q9UKZ9;C9JYX9	Q9UKZ9;C9JYX9	2;1	2;1	2;1	Procollagen C-endopeptidase enhancer 2	PCOLCE2	sp|Q9UKZ9|PCOC2_HUMAN Procollagen C-endopeptidase enhancer 2 OS=Homo sapiens GN=PCOLCE2 PE=1 SV=1;tr|C9JYX9|C9JYX9_HUMAN Procollagen C-endopeptidase enhancer 2 OS=Homo sapiens GN=PCOLCE2 PE=1 SV=1	2	2	2	2	1	1	1	1	1	2	1	1	2	0	0	0	0	0	0	1	1	1	1	1	2	1	1	2	0	0	0	0	0	0	1	1	1	1	1	2	1	1
Q9UL25	Q9UL25	1	1	1	Ras-related protein Rab-21	RAB21	sp|Q9UL25|RAB21_HUMAN Ras-related protein Rab-21 OS=Homo sapiens GN=RAB21 PE=1 SV=3	1	1	1	1	1	1	1	0	1	1	1	1	0	0	0	0	0	0	0	1	1	1	0	1	1	1	1	0	0	0	0	0	0	0	1	1	1	0	1	1	1	1
Q9UMS4	Q9UMS4	2	2	2	Pre-mRNA-processing factor 19	PRPF19	sp|Q9UMS4|PRP19_HUMAN Pre-mRNA-processing factor 19 OS=Homo sapiens GN=PRPF19 PE=1 SV=1	1	2	2	2	0	0	0	0	0	0	0	0	0	2	0	0	1	1	0	0	0	0	0	0	0	0	0	0	2	0	0	1	1	0	0	0	0	0	0	0	0	0
Q9Y490;Q9Y4G6;H0YMT1	Q9Y490	22;3;2	22;3;2	22;3;2	Talin-1	TLN1	sp|Q9Y490|TLN1_HUMAN Talin-1 OS=Homo sapiens GN=TLN1 PE=1 SV=3	3	22	22	22	20	17	18	20	18	19	20	19	20	10	1	0	5	7	2	20	17	18	20	18	19	20	19	20	10	1	0	5	7	2	20	17	18	20	18	19	20	19
Q9Y4K0;H0YAR1;H0YAP6	Q9Y4K0	5;2;1	5;2;1	5;2;1	Lysyl oxidase homolog 2	LOXL2	sp|Q9Y4K0|LOXL2_HUMAN Lysyl oxidase homolog 2 OS=Homo sapiens GN=LOXL2 PE=1 SV=1	3	5	5	5	1	1	1	1	1	1	1	1	1	5	0	0	0	0	0	1	1	1	1	1	1	1	1	1	5	0	0	0	0	0	1	1	1	1	1	1	1	1
REV__A0A087WXX8;REV__A0A087WWT1;REV__P21912	REV__A0A087WXX8;REV__A0A087WWT1;REV__P21912	1;1;1	1;1;1	1;1;1			tr|A0A087WXX8|A0A087WXX8_HUMAN Succinate dehydrogenase [ubiquinone] iron-sulfur subunit, mitochondrial (Fragment) OS=Homo sapiens GN=SDHB PE=1 SV=1;tr|A0A087WWT1|A0A087WWT1_HUMAN Succinate dehydrogenase [ubiquinone] iron-sulfur subunit, mitochondrial (Frag	3	1	1	1	1	1	1	1	1	1	1	1	1	1	0	0	1	1	1	1	1	1	1	1	1	1	1	1	1	0	0	1	1	1	1	1	1	1	1	1	1	1
REV__H0YD93;REV__Q8WXA3	REV__H0YD93;REV__Q8WXA3	1;1	1;1	1;1			tr|H0YD93|H0YD93_HUMAN RUN and FYVE domain-containing protein 2 (Fragment) OS=Homo sapiens GN=RUFY2 PE=1 SV=1;sp|Q8WXA3|RUFY2_HUMAN RUN and FYVE domain-containing protein 2 OS=Homo sapiens GN=RUFY2 PE=1 SV=2	2	1	1	1	0	0	0	0	0	0	0	0	0	0	0	0	1	1	1	0	0	0	0	0	0	0	0	0	0	0	0	1	1	1	0	0	0	0	0	0	0	0
REV__Q9NRJ5	REV__Q9NRJ5	1	1	1			sp|Q9NRJ5|PAPOB_HUMAN Poly(A) polymerase beta OS=Homo sapiens GN=PAPOLB PE=2 SV=1	1	1	1	1	1	1	1	0	0	0	0	0	0	0	0	0	0	0	0	1	1	1	0	0	0	0	0	0	0	0	0	0	0	0	1	1	1	0	0	0	0	0
[truncated: 65 more columns]
